# Supplementary material for: The Potential Utility of Predicted One Bond Carbon-Proton Coupling Constants in the Structure Elucidation of Small Organic Molecules by NMR Spectroscopy
Source: PLoS One. 2014 Nov 3;9(11):e111576. doi: 10.1371/journal.pone.0111576 (PMC4218771; doi:10.1371/journal.pone.0111576)
Supplement: Information S1 — CML file with 1JCH stored as atomic properties. (CML) [file pone.0111576.s001.cml]

<?xml version="1.0" encoding="ISO-8859-1"?>
<moleculeList convention="cdk:moleculeSet" id="molSet1" xmlns="http://www.xml-cml.org/schema">
  <molecule id="147_NWChem_1JCH_mulliken">
    <atomArray>
      <atom id="a1" elementType="N" x3="-0.66780692" y3="0.0" z3="1.23035645" formalCharge="0">
        <scalar title="valency" dataType="xsd:string">2.89134</scalar>
        <scalar title="numberOfValenceFreeElectrons" dataType="xsd:string">4.23784</scalar>
        <scalar title="sumOFBondIndices" dataType="xsd:string">2.89134</scalar>
        <scalar title="mullikenCharge" dataType="xsd:string">7.12918</scalar>
      </atom>
      <atom id="a2" elementType="N" x3="0.66780692" y3="0.0" z3="1.23035645" formalCharge="0">
        <scalar dataType="xsd:string">7</scalar>
        <scalar title="valency" dataType="xsd:string">2.89134</scalar>
        <scalar title="numberOfValenceFreeElectrons" dataType="xsd:string">4.23784</scalar>
        <scalar title="sumOFBondIndices" dataType="xsd:string">2.89134</scalar>
        <scalar title="mullikenCharge" dataType="xsd:string">7.12918</scalar>
      </atom>
      <atom id="a3" elementType="C" x3="1.3220385" y3="0.0" z3="0.06742447" formalCharge="0">
        <scalar dataType="xsd:string">6</scalar>
        <scalar title="valency" dataType="xsd:string">3.96986</scalar>
        <scalar title="numberOfValenceFreeElectrons" dataType="xsd:string">2.05273</scalar>
        <scalar title="sumOFBondIndices" dataType="xsd:string">3.96986</scalar>
        <scalar title="mullikenCharge" dataType="xsd:string">6.02259</scalar>
      </atom>
      <atom id="a4" elementType="C" x3="0.6900984" y3="0.0" z3="-1.17602257" formalCharge="0">
        <scalar dataType="xsd:string">6</scalar>
        <scalar title="valency" dataType="xsd:string">3.83692</scalar>
        <scalar title="numberOfValenceFreeElectrons" dataType="xsd:string">2.24575</scalar>
        <scalar title="sumOFBondIndices" dataType="xsd:string">3.83692</scalar>
        <scalar title="mullikenCharge" dataType="xsd:string">6.08267</scalar>
      </atom>
      <atom id="a5" elementType="C" x3="-0.6900984" y3="0.0" z3="-1.17602257" formalCharge="0">
        <scalar dataType="xsd:string">6</scalar>
        <scalar title="valency" dataType="xsd:string">3.83692</scalar>
        <scalar title="numberOfValenceFreeElectrons" dataType="xsd:string">2.24575</scalar>
        <scalar title="sumOFBondIndices" dataType="xsd:string">3.83692</scalar>
        <scalar title="mullikenCharge" dataType="xsd:string">6.08267</scalar>
      </atom>
      <atom id="a6" elementType="C" x3="-1.3220385" y3="0.0" z3="0.06742447" formalCharge="0">
        <scalar dataType="xsd:string">6</scalar>
        <scalar title="valency" dataType="xsd:string">3.96986</scalar>
        <scalar title="numberOfValenceFreeElectrons" dataType="xsd:string">2.05273</scalar>
        <scalar title="sumOFBondIndices" dataType="xsd:string">3.96986</scalar>
        <scalar title="mullikenCharge" dataType="xsd:string">6.02259</scalar>
      </atom>
      <atom id="a7" elementType="H" x3="2.4032393" y3="0.0" z3="0.15211454" formalCharge="0">
        <scalar dataType="xsd:string">1</scalar>
        <scalar title="JCH" dataType="xsd:string">[a3; 182.2568 Hz, a4; 7.6121 Hz, a5; 5.5937 Hz, a6; -1.6918 Hz]</scalar>
        <scalar title="valency" dataType="xsd:string">0.96401</scalar>
        <scalar title="numberOfValenceFreeElectrons" dataType="xsd:string">-0.08531</scalar>
        <scalar title="sumOFBondIndices" dataType="xsd:string">0.96401</scalar>
        <scalar title="mullikenCharge" dataType="xsd:string">0.8787</scalar>
        <scalar title="Exp1JCH" dataType="xsd:string">182.5</scalar>
        <scalar title="NWCHEM_1JCH" dataType="xsd:string">182.2568</scalar>
        <scalar title="avgNWChem1JCH" dataType="xsd:string">182.2568</scalar>
      </atom>
      <atom id="a8" elementType="H" x3="1.26760636" y3="0.0" z3="-2.09215861" formalCharge="0">
        <scalar dataType="xsd:string">1</scalar>
        <scalar title="JCH" dataType="xsd:string">[a3; 3.1142 Hz, a4; 165.2022 Hz, a5; 0.3950 Hz, a6; 5.4224 Hz]</scalar>
        <scalar title="valency" dataType="xsd:string">0.97261</scalar>
        <scalar title="numberOfValenceFreeElectrons" dataType="xsd:string">-0.08575</scalar>
        <scalar title="sumOFBondIndices" dataType="xsd:string">0.97261</scalar>
        <scalar title="mullikenCharge" dataType="xsd:string">0.88686</scalar>
        <scalar title="Exp1JCH" dataType="xsd:string">169.9</scalar>
        <scalar title="NWCHEM_1JCH" dataType="xsd:string">165.2022</scalar>
        <scalar title="avgNWChem1JCH" dataType="xsd:string">165.2022</scalar>
      </atom>
      <atom id="a9" elementType="H" x3="-1.26760636" y3="0.0" z3="-2.09215861" formalCharge="0">
        <scalar dataType="xsd:string">1</scalar>
        <scalar title="JCH" dataType="xsd:string">[a3; 5.4224 Hz, a4; 0.3950 Hz, a5; 165.2022 Hz, a6; 3.1142 Hz]</scalar>
        <scalar title="valency" dataType="xsd:string">0.97261</scalar>
        <scalar title="numberOfValenceFreeElectrons" dataType="xsd:string">-0.08575</scalar>
        <scalar title="sumOFBondIndices" dataType="xsd:string">0.97261</scalar>
        <scalar title="mullikenCharge" dataType="xsd:string">0.88686</scalar>
        <scalar title="Exp1JCH" dataType="xsd:string">169.9</scalar>
        <scalar title="NWCHEM_1JCH" dataType="xsd:string">165.2022</scalar>
        <scalar title="avgNWChem1JCH" dataType="xsd:string">165.2022</scalar>
      </atom>
      <atom id="a10" elementType="H" x3="-2.4032393" y3="0.0" z3="0.15211454" formalCharge="0">
        <scalar dataType="xsd:string">1</scalar>
        <scalar title="JCH" dataType="xsd:string">[a3; -1.6918 Hz, a4; 5.5937 Hz, a5; 7.6121 Hz, a6; 182.2568 Hz]</scalar>
        <scalar title="valency" dataType="xsd:string">0.96401</scalar>
        <scalar title="numberOfValenceFreeElectrons" dataType="xsd:string">-0.08531</scalar>
        <scalar title="sumOFBondIndices" dataType="xsd:string">0.96401</scalar>
        <scalar title="mullikenCharge" dataType="xsd:string">0.8787</scalar>
        <scalar title="Exp1JCH" dataType="xsd:string">182.5</scalar>
        <scalar title="NWCHEM_1JCH" dataType="xsd:string">182.2568</scalar>
        <scalar title="avgNWChem1JCH" dataType="xsd:string">182.2568</scalar>
      </atom>
    </atomArray>
    <bondArray>
      <bond id="a1_a2" atomRefs2="a1 a2" order="D"/>
      <bond id="a1_a6" atomRefs2="a1 a6" order="S"/>
      <bond id="a2_a3" atomRefs2="a2 a3" order="S"/>
      <bond id="a3_a4" atomRefs2="a3 a4" order="D"/>
      <bond id="a3_a7" atomRefs2="a3 a7" order="S"/>
      <bond id="a4_a5" atomRefs2="a4 a5" order="S"/>
      <bond id="a4_a8" atomRefs2="a4 a8" order="S"/>
      <bond id="a5_a6" atomRefs2="a5 a6" order="D"/>
      <bond id="a5_a9" atomRefs2="a5 a9" order="S"/>
      <bond id="a6_a10" atomRefs2="a6 a10" order="S"/>
    </bondArray>
  </molecule>
  <molecule id="91_NWChem_1JCH_mulliken">
    <atomArray>
      <atom id="a1" elementType="C" x3="0.33019317" y3="0.42732001" z3="1.56628934" formalCharge="0">
        <scalar title="valency" dataType="xsd:string">3.81507</scalar>
        <scalar title="numberOfValenceFreeElectrons" dataType="xsd:string">2.38706</scalar>
        <scalar title="sumOFBondIndices" dataType="xsd:string">3.81507</scalar>
        <scalar title="mullikenCharge" dataType="xsd:string">6.20213</scalar>
      </atom>
      <atom id="a2" elementType="C" x3="-0.14378558" y3="1.54521324" z3="0.66701992" formalCharge="0">
        <scalar dataType="xsd:string">6</scalar>
        <scalar title="valency" dataType="xsd:string">3.80807</scalar>
        <scalar title="numberOfValenceFreeElectrons" dataType="xsd:string">2.30683</scalar>
        <scalar title="sumOFBondIndices" dataType="xsd:string">3.80807</scalar>
        <scalar title="mullikenCharge" dataType="xsd:string">6.1149000000000004</scalar>
      </atom>
      <atom id="a3" elementType="C" x3="-0.14378558" y3="1.54521324" z3="-0.66701992" formalCharge="0">
        <scalar dataType="xsd:string">6</scalar>
        <scalar title="valency" dataType="xsd:string">3.80807</scalar>
        <scalar title="numberOfValenceFreeElectrons" dataType="xsd:string">2.30683</scalar>
        <scalar title="sumOFBondIndices" dataType="xsd:string">3.80807</scalar>
        <scalar title="mullikenCharge" dataType="xsd:string">6.1149000000000004</scalar>
      </atom>
      <atom id="a4" elementType="C" x3="0.33019317" y3="0.42732001" z3="-1.56628934" formalCharge="0">
        <scalar dataType="xsd:string">6</scalar>
        <scalar title="valency" dataType="xsd:string">3.81507</scalar>
        <scalar title="numberOfValenceFreeElectrons" dataType="xsd:string">2.38706</scalar>
        <scalar title="sumOFBondIndices" dataType="xsd:string">3.81507</scalar>
        <scalar title="mullikenCharge" dataType="xsd:string">6.20213</scalar>
      </atom>
      <atom id="a5" elementType="C" x3="-0.29235666" y3="-0.95486933" z3="1.30033702" formalCharge="0">
        <scalar dataType="xsd:string">6</scalar>
        <scalar title="valency" dataType="xsd:string">3.82307</scalar>
        <scalar title="numberOfValenceFreeElectrons" dataType="xsd:string">2.35287</scalar>
        <scalar title="sumOFBondIndices" dataType="xsd:string">3.82307</scalar>
        <scalar title="mullikenCharge" dataType="xsd:string">6.17594</scalar>
      </atom>
      <atom id="a6" elementType="C" x3="0.15382695" y3="-1.63597097" z3="0.0" formalCharge="0">
        <scalar dataType="xsd:string">6</scalar>
        <scalar title="valency" dataType="xsd:string">3.83301</scalar>
        <scalar title="numberOfValenceFreeElectrons" dataType="xsd:string">2.34985</scalar>
        <scalar title="sumOFBondIndices" dataType="xsd:string">3.83301</scalar>
        <scalar title="mullikenCharge" dataType="xsd:string">6.18286</scalar>
      </atom>
      <atom id="a7" elementType="C" x3="-0.29235666" y3="-0.95486933" z3="-1.30033702" formalCharge="0">
        <scalar dataType="xsd:string">6</scalar>
        <scalar title="valency" dataType="xsd:string">3.82307</scalar>
        <scalar title="numberOfValenceFreeElectrons" dataType="xsd:string">2.35287</scalar>
        <scalar title="sumOFBondIndices" dataType="xsd:string">3.82307</scalar>
        <scalar title="mullikenCharge" dataType="xsd:string">6.17594</scalar>
      </atom>
      <atom id="a8" elementType="H" x3="1.42301817" y3="0.33899537" z3="1.49284893" formalCharge="0">
        <scalar dataType="xsd:string">1</scalar>
        <scalar title="JCH" dataType="xsd:string">[a1; 122.2435 Hz, a2; -5.4858 Hz, a3; 4.3325 Hz, a4; -1.4921 Hz, a5; -5.3722 Hz, a6; 4.2404 Hz, a7; 2.3166 Hz]</scalar>
        <scalar title="valency" dataType="xsd:string">0.96928</scalar>
        <scalar title="numberOfValenceFreeElectrons" dataType="xsd:string">-0.06301</scalar>
        <scalar title="sumOFBondIndices" dataType="xsd:string">0.96928</scalar>
        <scalar title="mullikenCharge" dataType="xsd:string">0.90627</scalar>
        <scalar title="NWCHEM_1JCH" dataType="xsd:string">122.2435</scalar>
        <scalar title="avgNWChem1JCH" dataType="xsd:string">122.2435</scalar>
      </atom>
      <atom id="a9" elementType="H" x3="0.12603294" y3="0.70538721" z3="2.60378446" formalCharge="0">
        <scalar dataType="xsd:string">1</scalar>
        <scalar title="JCH" dataType="xsd:string">[a1; 124.8360 Hz, a2; -5.3181 Hz, a3; 9.3243 Hz, a4; -0.4690 Hz, a5; -2.7072 Hz, a6; 10.1530 Hz, a7; -0.3091 Hz]</scalar>
        <scalar title="valency" dataType="xsd:string">0.97064</scalar>
        <scalar title="numberOfValenceFreeElectrons" dataType="xsd:string">-0.07396</scalar>
        <scalar title="sumOFBondIndices" dataType="xsd:string">0.97064</scalar>
        <scalar title="mullikenCharge" dataType="xsd:string">0.8966799999999999</scalar>
        <scalar title="NWCHEM_1JCH" dataType="xsd:string">124.8360</scalar>
        <scalar title="avgNWChem1JCH" dataType="xsd:string">124.8360</scalar>
      </atom>
      <atom id="a10" elementType="H" x3="-0.50363421" y3="2.43990995" z3="1.16805731" formalCharge="0">
        <scalar dataType="xsd:string">1</scalar>
        <scalar title="JCH" dataType="xsd:string">[a1; 5.6578 Hz, a2; 154.5013 Hz, a3; 0.4477 Hz, a4; 10.9610 Hz, a5; 3.9480 Hz, a6; -0.2944 Hz, a7; -1.5963 Hz]</scalar>
        <scalar title="valency" dataType="xsd:string">0.97416</scalar>
        <scalar title="numberOfValenceFreeElectrons" dataType="xsd:string">-0.0802</scalar>
        <scalar title="sumOFBondIndices" dataType="xsd:string">0.97416</scalar>
        <scalar title="mullikenCharge" dataType="xsd:string">0.8939600000000001</scalar>
        <scalar title="Exp1JCH" dataType="xsd:string">156.2</scalar>
        <scalar title="NWCHEM_1JCH" dataType="xsd:string">154.5013</scalar>
        <scalar title="avgNWChem1JCH" dataType="xsd:string">154.5013</scalar>
      </atom>
      <atom id="a11" elementType="H" x3="-0.50363421" y3="2.43990995" z3="-1.16805731" formalCharge="0">
        <scalar dataType="xsd:string">1</scalar>
        <scalar title="JCH" dataType="xsd:string">[a1; 10.9610 Hz, a2; 0.4477 Hz, a3; 154.5013 Hz, a4; 5.6578 Hz, a5; -1.5963 Hz, a6; -0.2944 Hz, a7; 3.9480 Hz]</scalar>
        <scalar title="valency" dataType="xsd:string">0.97416</scalar>
        <scalar title="numberOfValenceFreeElectrons" dataType="xsd:string">-0.0802</scalar>
        <scalar title="sumOFBondIndices" dataType="xsd:string">0.97416</scalar>
        <scalar title="mullikenCharge" dataType="xsd:string">0.8939600000000001</scalar>
        <scalar title="Exp1JCH" dataType="xsd:string">156.2</scalar>
        <scalar title="NWCHEM_1JCH" dataType="xsd:string">154.5013</scalar>
        <scalar title="avgNWChem1JCH" dataType="xsd:string">154.5013</scalar>
      </atom>
      <atom id="a12" elementType="H" x3="1.42301817" y3="0.33899537" z3="-1.49284893" formalCharge="0">
        <scalar dataType="xsd:string">1</scalar>
        <scalar title="JCH" dataType="xsd:string">[a1; -1.4921 Hz, a2; 4.3325 Hz, a3; -5.4858 Hz, a4; 122.2435 Hz, a5; 2.3166 Hz, a6; 4.2404 Hz, a7; -5.3722 Hz]</scalar>
        <scalar title="valency" dataType="xsd:string">0.96928</scalar>
        <scalar title="numberOfValenceFreeElectrons" dataType="xsd:string">-0.06301</scalar>
        <scalar title="sumOFBondIndices" dataType="xsd:string">0.96928</scalar>
        <scalar title="mullikenCharge" dataType="xsd:string">0.90627</scalar>
        <scalar title="NWCHEM_1JCH" dataType="xsd:string">122.2435</scalar>
        <scalar title="avgNWChem1JCH" dataType="xsd:string">122.2435</scalar>
      </atom>
      <atom id="a13" elementType="H" x3="0.12603294" y3="0.70538721" z3="-2.60378446" formalCharge="0">
        <scalar dataType="xsd:string">1</scalar>
        <scalar title="JCH" dataType="xsd:string">[a1; -0.4690 Hz, a2; 9.3243 Hz, a3; -5.3181 Hz, a4; 124.8360 Hz, a5; -0.3091 Hz, a6; 10.1530 Hz, a7; -2.7072 Hz]</scalar>
        <scalar title="valency" dataType="xsd:string">0.97064</scalar>
        <scalar title="numberOfValenceFreeElectrons" dataType="xsd:string">-0.07396</scalar>
        <scalar title="sumOFBondIndices" dataType="xsd:string">0.97064</scalar>
        <scalar title="mullikenCharge" dataType="xsd:string">0.8966799999999999</scalar>
        <scalar title="NWCHEM_1JCH" dataType="xsd:string">124.8360</scalar>
        <scalar title="avgNWChem1JCH" dataType="xsd:string">124.8360</scalar>
      </atom>
      <atom id="a14" elementType="H" x3="-1.38412907" y3="-0.86430357" z3="1.310609" formalCharge="0">
        <scalar dataType="xsd:string">1</scalar>
        <scalar title="JCH" dataType="xsd:string">[a1; -2.4431 Hz, a2; 3.0410 Hz, a3; -0.1086 Hz, a4; -0.0977 Hz, a5; 125.8544 Hz, a6; -2.5787 Hz, a7; 3.1637 Hz]</scalar>
        <scalar title="valency" dataType="xsd:string">0.9722</scalar>
        <scalar title="numberOfValenceFreeElectrons" dataType="xsd:string">-0.06</scalar>
        <scalar title="sumOFBondIndices" dataType="xsd:string">0.9722</scalar>
        <scalar title="mullikenCharge" dataType="xsd:string">0.9121999999999999</scalar>
        <scalar title="NWCHEM_1JCH" dataType="xsd:string">125.8544</scalar>
        <scalar title="avgNWChem1JCH" dataType="xsd:string">125.8544</scalar>
      </atom>
      <atom id="a15" elementType="H" x3="-0.02848373" y3="-1.61116722" z3="2.13664633" formalCharge="0">
        <scalar dataType="xsd:string">1</scalar>
        <scalar title="JCH" dataType="xsd:string">[a1; -2.6977 Hz, a2; 10.8043 Hz, a3; -0.3448 Hz, a4; -0.4577 Hz, a5; 123.8564 Hz, a6; -2.6595 Hz, a7; 8.9325 Hz]</scalar>
        <scalar title="valency" dataType="xsd:string">0.96404</scalar>
        <scalar title="numberOfValenceFreeElectrons" dataType="xsd:string">-0.06542</scalar>
        <scalar title="sumOFBondIndices" dataType="xsd:string">0.96404</scalar>
        <scalar title="mullikenCharge" dataType="xsd:string">0.89862</scalar>
        <scalar title="NWCHEM_1JCH" dataType="xsd:string">123.8564</scalar>
        <scalar title="avgNWChem1JCH" dataType="xsd:string">123.8564</scalar>
      </atom>
      <atom id="a16" elementType="H" x3="-0.22940025" y3="-2.66212128" z3="0.0" formalCharge="0">
        <scalar dataType="xsd:string">1</scalar>
        <scalar title="JCH" dataType="xsd:string">[a1; 10.9908 Hz, a2; -0.4405 Hz, a3; -0.4405 Hz, a4; 10.9908 Hz, a5; -2.7852 Hz, a6; 123.8750 Hz, a7; -2.7852 Hz]</scalar>
        <scalar title="valency" dataType="xsd:string">0.96673</scalar>
        <scalar title="numberOfValenceFreeElectrons" dataType="xsd:string">-0.07054</scalar>
        <scalar title="sumOFBondIndices" dataType="xsd:string">0.96673</scalar>
        <scalar title="mullikenCharge" dataType="xsd:string">0.8961899999999999</scalar>
        <scalar title="NWCHEM_1JCH" dataType="xsd:string">123.8750</scalar>
        <scalar title="avgNWChem1JCH" dataType="xsd:string">123.8750</scalar>
      </atom>
      <atom id="a17" elementType="H" x3="1.24804035" y3="-1.72305739" z3="0.0" formalCharge="0">
        <scalar dataType="xsd:string">1</scalar>
        <scalar title="JCH" dataType="xsd:string">[a1; 3.5028 Hz, a2; -0.2515 Hz, a3; -0.2515 Hz, a4; 3.5028 Hz, a5; -2.6864 Hz, a6; 122.4344 Hz, a7; -2.6864 Hz]</scalar>
        <scalar title="valency" dataType="xsd:string">0.97049</scalar>
        <scalar title="numberOfValenceFreeElectrons" dataType="xsd:string">-0.05097</scalar>
        <scalar title="sumOFBondIndices" dataType="xsd:string">0.97049</scalar>
        <scalar title="mullikenCharge" dataType="xsd:string">0.91952</scalar>
        <scalar title="NWCHEM_1JCH" dataType="xsd:string">122.4344</scalar>
        <scalar title="avgNWChem1JCH" dataType="xsd:string">122.4344</scalar>
      </atom>
      <atom id="a18" elementType="H" x3="-0.02848373" y3="-1.61116722" z3="-2.13664633" formalCharge="0">
        <scalar dataType="xsd:string">1</scalar>
        <scalar title="JCH" dataType="xsd:string">[a1; -0.4577 Hz, a2; -0.3448 Hz, a3; 10.8043 Hz, a4; -2.6977 Hz, a5; 8.9325 Hz, a6; -2.6595 Hz, a7; 123.8564 Hz]</scalar>
        <scalar title="valency" dataType="xsd:string">0.96404</scalar>
        <scalar title="numberOfValenceFreeElectrons" dataType="xsd:string">-0.06542</scalar>
        <scalar title="sumOFBondIndices" dataType="xsd:string">0.96404</scalar>
        <scalar title="mullikenCharge" dataType="xsd:string">0.89862</scalar>
        <scalar title="NWCHEM_1JCH" dataType="xsd:string">123.8564</scalar>
        <scalar title="avgNWChem1JCH" dataType="xsd:string">123.8564</scalar>
      </atom>
      <atom id="a19" elementType="H" x3="-1.38412907" y3="-0.86430357" z3="-1.310609" formalCharge="0">
        <scalar dataType="xsd:string">1</scalar>
        <scalar title="JCH" dataType="xsd:string">[a1; -0.0977 Hz, a2; -0.1086 Hz, a3; 3.0410 Hz, a4; -2.4431 Hz, a5; 3.1637 Hz, a6; -2.5787 Hz, a7; 125.8544 Hz]</scalar>
        <scalar title="valency" dataType="xsd:string">0.9722</scalar>
        <scalar title="numberOfValenceFreeElectrons" dataType="xsd:string">-0.06</scalar>
        <scalar title="sumOFBondIndices" dataType="xsd:string">0.9722</scalar>
        <scalar title="mullikenCharge" dataType="xsd:string">0.9121999999999999</scalar>
        <scalar title="NWCHEM_1JCH" dataType="xsd:string">125.8544</scalar>
        <scalar title="avgNWChem1JCH" dataType="xsd:string">125.8544</scalar>
      </atom>
    </atomArray>
    <bondArray>
      <bond id="a1_a2" atomRefs2="a1 a2" order="S"/>
      <bond id="a1_a5" atomRefs2="a1 a5" order="S"/>
      <bond id="a1_a8" atomRefs2="a1 a8" order="S"/>
      <bond id="a1_a9" atomRefs2="a1 a9" order="S"/>
      <bond id="a2_a3" atomRefs2="a2 a3" order="D"/>
      <bond id="a2_a10" atomRefs2="a2 a10" order="S"/>
      <bond id="a3_a4" atomRefs2="a3 a4" order="S"/>
      <bond id="a3_a11" atomRefs2="a3 a11" order="S"/>
      <bond id="a4_a7" atomRefs2="a4 a7" order="S"/>
      <bond id="a4_a12" atomRefs2="a4 a12" order="S"/>
      <bond id="a4_a13" atomRefs2="a4 a13" order="S"/>
      <bond id="a5_a6" atomRefs2="a5 a6" order="S"/>
      <bond id="a5_a14" atomRefs2="a5 a14" order="S"/>
      <bond id="a5_a15" atomRefs2="a5 a15" order="S"/>
      <bond id="a6_a7" atomRefs2="a6 a7" order="S"/>
      <bond id="a6_a16" atomRefs2="a6 a16" order="S"/>
      <bond id="a6_a17" atomRefs2="a6 a17" order="S"/>
      <bond id="a7_a18" atomRefs2="a7 a18" order="S"/>
      <bond id="a7_a19" atomRefs2="a7 a19" order="S"/>
    </bondArray>
  </molecule>
  <molecule id="80_NWChem_1JCH_mulliken">
    <atomArray>
      <atom id="a1" elementType="C" x3="-0.48778807" y3="0.62271004" z3="0.0" formalCharge="0">
        <scalar title="valency" dataType="xsd:string">3.84462</scalar>
        <scalar title="numberOfValenceFreeElectrons" dataType="xsd:string">2.24048</scalar>
        <scalar title="sumOFBondIndices" dataType="xsd:string">3.84462</scalar>
        <scalar title="mullikenCharge" dataType="xsd:string">6.0851</scalar>
      </atom>
      <atom id="a2" elementType="C" x3="0.36313524" y3="1.65412863" z3="0.0" formalCharge="0">
        <scalar dataType="xsd:string">6</scalar>
        <scalar title="valency" dataType="xsd:string">3.88069</scalar>
        <scalar title="numberOfValenceFreeElectrons" dataType="xsd:string">2.32444</scalar>
        <scalar title="sumOFBondIndices" dataType="xsd:string">3.88069</scalar>
        <scalar title="mullikenCharge" dataType="xsd:string">6.2051300000000005</scalar>
      </atom>
      <atom id="a3" elementType="C" x3="-0.09713468" y3="-0.74483336" z3="0.0" formalCharge="0">
        <scalar dataType="xsd:string">6</scalar>
        <scalar title="valency" dataType="xsd:string">3.71112</scalar>
        <scalar title="numberOfValenceFreeElectrons" dataType="xsd:string">2.207</scalar>
        <scalar title="sumOFBondIndices" dataType="xsd:string">3.71112</scalar>
        <scalar title="mullikenCharge" dataType="xsd:string">5.91812</scalar>
      </atom>
      <atom id="a4" elementType="C" x3="0.1978838" y3="-1.91427404" z3="0.0" formalCharge="0">
        <scalar dataType="xsd:string">6</scalar>
        <scalar title="valency" dataType="xsd:string">3.7534</scalar>
        <scalar title="numberOfValenceFreeElectrons" dataType="xsd:string">2.50982</scalar>
        <scalar title="sumOFBondIndices" dataType="xsd:string">3.7534</scalar>
        <scalar title="mullikenCharge" dataType="xsd:string">6.2632200000000005</scalar>
      </atom>
      <atom id="a5" elementType="H" x3="-1.5582204" y3="0.80946001" z3="0.0" formalCharge="0">
        <scalar dataType="xsd:string">1</scalar>
        <scalar title="JCH" dataType="xsd:string">[a1; 163.0580 Hz, a2; -3.3019 Hz, a3; 1.5424 Hz, a4; 4.4902 Hz]</scalar>
        <scalar title="valency" dataType="xsd:string">0.96255</scalar>
        <scalar title="numberOfValenceFreeElectrons" dataType="xsd:string">-0.08169</scalar>
        <scalar title="sumOFBondIndices" dataType="xsd:string">0.96255</scalar>
        <scalar title="mullikenCharge" dataType="xsd:string">0.88086</scalar>
        <scalar title="Exp1JCH" dataType="xsd:string">160.5</scalar>
        <scalar title="NWCHEM_1JCH" dataType="xsd:string">163.0580</scalar>
        <scalar title="avgNWChem1JCH" dataType="xsd:string">163.058</scalar>
      </atom>
      <atom id="a6" elementType="H" x3="-0.00187969" y3="2.67333717" z3="0.0" formalCharge="0">
        <scalar dataType="xsd:string">1</scalar>
        <scalar title="JCH" dataType="xsd:string">[a1; 0.4093 Hz, a2; 162.0832 Hz, a3; 16.8133 Hz, a4; 0.0124 Hz]</scalar>
        <scalar title="valency" dataType="xsd:string">0.97495</scalar>
        <scalar title="numberOfValenceFreeElectrons" dataType="xsd:string">-0.08285</scalar>
        <scalar title="sumOFBondIndices" dataType="xsd:string">0.97495</scalar>
        <scalar title="mullikenCharge" dataType="xsd:string">0.8921</scalar>
        <scalar title="Exp1JCH" dataType="xsd:string">160.7</scalar>
        <scalar title="NWCHEM_1JCH" dataType="xsd:string">162.0832</scalar>
        <scalar title="avgNWChem1JCH" dataType="xsd:string">162.0832</scalar>
      </atom>
      <atom id="a7" elementType="H" x3="1.4359113" y3="1.50657833" z3="0.0" formalCharge="0">
        <scalar dataType="xsd:string">1</scalar>
        <scalar title="JCH" dataType="xsd:string">[a1; -2.9644 Hz, a2; 161.8217 Hz, a3; 9.3853 Hz, a4; -0.9409 Hz]</scalar>
        <scalar title="valency" dataType="xsd:string">0.97743</scalar>
        <scalar title="numberOfValenceFreeElectrons" dataType="xsd:string">-0.08965</scalar>
        <scalar title="sumOFBondIndices" dataType="xsd:string">0.97743</scalar>
        <scalar title="mullikenCharge" dataType="xsd:string">0.88778</scalar>
        <scalar title="Exp1JCH" dataType="xsd:string">165.0</scalar>
        <scalar title="NWCHEM_1JCH" dataType="xsd:string">161.8217</scalar>
        <scalar title="avgNWChem1JCH" dataType="xsd:string">161.8217</scalar>
      </atom>
      <atom id="a8" elementType="H" x3="0.46978105" y3="-2.94105685" z3="0.0" formalCharge="0">
        <scalar dataType="xsd:string">1</scalar>
        <scalar title="JCH" dataType="xsd:string">[a1; 4.5573 Hz, a2; -3.6274 Hz, a3; 51.1389 Hz, a4; 262.0780 Hz]</scalar>
        <scalar title="valency" dataType="xsd:string">0.99208</scalar>
        <scalar title="numberOfValenceFreeElectrons" dataType="xsd:string">-0.12438</scalar>
        <scalar title="sumOFBondIndices" dataType="xsd:string">0.99208</scalar>
        <scalar title="mullikenCharge" dataType="xsd:string">0.8676999999999999</scalar>
        <scalar title="NWCHEM_1JCH" dataType="xsd:string">262.0780</scalar>
        <scalar title="avgNWChem1JCH" dataType="xsd:string">262.0780</scalar>
      </atom>
    </atomArray>
    <bondArray>
      <bond id="a1_a2" atomRefs2="a1 a2" order="D"/>
      <bond id="a1_a3" atomRefs2="a1 a3" order="S"/>
      <bond id="a1_a5" atomRefs2="a1 a5" order="S"/>
      <bond id="a2_a6" atomRefs2="a2 a6" order="S"/>
      <bond id="a2_a7" atomRefs2="a2 a7" order="S"/>
      <bond id="a3_a4" atomRefs2="a3 a4" order="T"/>
      <bond id="a4_a8" atomRefs2="a4 a8" order="S"/>
    </bondArray>
  </molecule>
  <molecule id="110_NWChem_1JCH_mulliken">
    <atomArray>
      <atom id="a1" elementType="C" x3="-0.49627444" y3="0.55007644" z3="0.0" formalCharge="0">
        <scalar title="valency" dataType="xsd:string">3.81564</scalar>
        <scalar title="numberOfValenceFreeElectrons" dataType="xsd:string">2.28531</scalar>
        <scalar title="sumOFBondIndices" dataType="xsd:string">3.81564</scalar>
        <scalar title="mullikenCharge" dataType="xsd:string">6.10095</scalar>
      </atom>
      <atom id="a2" elementType="C" x3="0.36364082" y3="1.57005995" z3="0.0" formalCharge="0">
        <scalar dataType="xsd:string">6</scalar>
        <scalar title="valency" dataType="xsd:string">3.87043</scalar>
        <scalar title="numberOfValenceFreeElectrons" dataType="xsd:string">2.29446</scalar>
        <scalar title="sumOFBondIndices" dataType="xsd:string">3.87043</scalar>
        <scalar title="mullikenCharge" dataType="xsd:string">6.16489</scalar>
      </atom>
      <atom id="a3" elementType="C" x3="-0.08437609" y3="-0.81661326" z3="0.0" formalCharge="0">
        <scalar dataType="xsd:string">6</scalar>
        <scalar title="valency" dataType="xsd:string">3.95973</scalar>
        <scalar title="numberOfValenceFreeElectrons" dataType="xsd:string">1.92143</scalar>
        <scalar title="sumOFBondIndices" dataType="xsd:string">3.95973</scalar>
        <scalar title="mullikenCharge" dataType="xsd:string">5.8811599999999995</scalar>
      </atom>
      <atom id="a4" elementType="N" x3="0.22746958" y3="-1.93174417" z3="0.0" formalCharge="0">
        <scalar dataType="xsd:string">7</scalar>
        <scalar title="valency" dataType="xsd:string">3.07228</scalar>
        <scalar title="numberOfValenceFreeElectrons" dataType="xsd:string">4.15874</scalar>
        <scalar title="sumOFBondIndices" dataType="xsd:string">3.07228</scalar>
        <scalar title="mullikenCharge" dataType="xsd:string">7.23102</scalar>
      </atom>
      <atom id="a5" elementType="H" x3="-1.56779078" y3="0.71770314" z3="0.0" formalCharge="0">
        <scalar dataType="xsd:string">1</scalar>
        <scalar title="JCH" dataType="xsd:string">[a1; 171.8438 Hz, a2; -3.6158 Hz, a3; 3.2128 Hz]</scalar>
        <scalar title="valency" dataType="xsd:string">0.96133</scalar>
        <scalar title="numberOfValenceFreeElectrons" dataType="xsd:string">-0.09492</scalar>
        <scalar title="sumOFBondIndices" dataType="xsd:string">0.96133</scalar>
        <scalar title="mullikenCharge" dataType="xsd:string">0.86641</scalar>
        <scalar title="Exp1JCH" dataType="xsd:string">176.7</scalar>
        <scalar title="NWCHEM_1JCH" dataType="xsd:string">171.8438</scalar>
        <scalar title="avgNWChem1JCH" dataType="xsd:string">171.8438</scalar>
      </atom>
      <atom id="a6" elementType="H" x3="0.00586118" y3="2.59154669" z3="0.0" formalCharge="0">
        <scalar dataType="xsd:string">1</scalar>
        <scalar title="JCH" dataType="xsd:string">[a1; 0.9086 Hz, a2; 164.4094 Hz, a3; 16.9641 Hz]</scalar>
        <scalar title="valency" dataType="xsd:string">0.96995</scalar>
        <scalar title="numberOfValenceFreeElectrons" dataType="xsd:string">-0.09093</scalar>
        <scalar title="sumOFBondIndices" dataType="xsd:string">0.96995</scalar>
        <scalar title="mullikenCharge" dataType="xsd:string">0.87902</scalar>
        <scalar title="Exp1JCH" dataType="xsd:string">165.4</scalar>
        <scalar title="NWCHEM_1JCH" dataType="xsd:string">164.4094</scalar>
        <scalar title="avgNWChem1JCH" dataType="xsd:string">164.4094</scalar>
      </atom>
      <atom id="a7" elementType="H" x3="1.43488885" y3="1.41384399" z3="0.0" formalCharge="0">
        <scalar dataType="xsd:string">1</scalar>
        <scalar title="JCH" dataType="xsd:string">[a1; -3.4116 Hz, a2; 164.2431 Hz, a3; 9.5221 Hz]</scalar>
        <scalar title="valency" dataType="xsd:string">0.97347</scalar>
        <scalar title="numberOfValenceFreeElectrons" dataType="xsd:string">-0.09692</scalar>
        <scalar title="sumOFBondIndices" dataType="xsd:string">0.97347</scalar>
        <scalar title="mullikenCharge" dataType="xsd:string">0.8765499999999999</scalar>
        <scalar title="Exp1JCH" dataType="xsd:string">163.2</scalar>
        <scalar title="NWCHEM_1JCH" dataType="xsd:string">164.2431</scalar>
        <scalar title="avgNWChem1JCH" dataType="xsd:string">164.2431</scalar>
      </atom>
    </atomArray>
    <bondArray>
      <bond id="a1_a2" atomRefs2="a1 a2" order="D"/>
      <bond id="a1_a3" atomRefs2="a1 a3" order="S"/>
      <bond id="a1_a5" atomRefs2="a1 a5" order="S"/>
      <bond id="a2_a6" atomRefs2="a2 a6" order="S"/>
      <bond id="a2_a7" atomRefs2="a2 a7" order="S"/>
      <bond id="a3_a4" atomRefs2="a3 a4" order="T"/>
    </bondArray>
  </molecule>
  <molecule id="29_NWChem_1JCH_mulliken">
    <atomArray>
      <atom id="a1" elementType="C" x3="-0.02260087" y3="0.83322009" z3="-1.08060746" formalCharge="0">
        <scalar title="valency" dataType="xsd:string">3.83454</scalar>
        <scalar title="numberOfValenceFreeElectrons" dataType="xsd:string">2.25908</scalar>
        <scalar title="sumOFBondIndices" dataType="xsd:string">3.83454</scalar>
        <scalar title="mullikenCharge" dataType="xsd:string">6.09362</scalar>
      </atom>
      <atom id="a2" elementType="C" x3="-1.05801292" y3="0.91467636" z3="0.01038145" formalCharge="0">
        <scalar dataType="xsd:string">6</scalar>
        <scalar title="valency" dataType="xsd:string">3.77578</scalar>
        <scalar title="numberOfValenceFreeElectrons" dataType="xsd:string">2.38613</scalar>
        <scalar title="sumOFBondIndices" dataType="xsd:string">3.77578</scalar>
        <scalar title="mullikenCharge" dataType="xsd:string">6.161910000000001</scalar>
      </atom>
      <atom id="a3" elementType="C" x3="-2.52E-6" y3="0.83447723" z3="1.07958434" formalCharge="0">
        <scalar dataType="xsd:string">6</scalar>
        <scalar title="valency" dataType="xsd:string">3.83457</scalar>
        <scalar title="numberOfValenceFreeElectrons" dataType="xsd:string">2.25902</scalar>
        <scalar title="sumOFBondIndices" dataType="xsd:string">3.83457</scalar>
        <scalar title="mullikenCharge" dataType="xsd:string">6.09359</scalar>
      </atom>
      <atom id="a4" elementType="C" x3="1.01180734" y3="-0.25090891" z3="0.74601932" formalCharge="0">
        <scalar dataType="xsd:string">6</scalar>
        <scalar title="valency" dataType="xsd:string">3.78056</scalar>
        <scalar title="numberOfValenceFreeElectrons" dataType="xsd:string">2.32271</scalar>
        <scalar title="sumOFBondIndices" dataType="xsd:string">3.78056</scalar>
        <scalar title="mullikenCharge" dataType="xsd:string">6.10327</scalar>
      </atom>
      <atom id="a5" elementType="C" x3="0.99602687" y3="-0.25176766" z3="-0.76705119" formalCharge="0">
        <scalar dataType="xsd:string">6</scalar>
        <scalar title="valency" dataType="xsd:string">3.78056</scalar>
        <scalar title="numberOfValenceFreeElectrons" dataType="xsd:string">2.32266</scalar>
        <scalar title="sumOFBondIndices" dataType="xsd:string">3.78056</scalar>
        <scalar title="mullikenCharge" dataType="xsd:string">6.10322</scalar>
      </atom>
      <atom id="a6" elementType="C" x3="0.01051747" y3="1.91032964" z3="-0.00130865" formalCharge="0">
        <scalar dataType="xsd:string">6</scalar>
        <scalar title="valency" dataType="xsd:string">3.74227</scalar>
        <scalar title="numberOfValenceFreeElectrons" dataType="xsd:string">2.39061</scalar>
        <scalar title="sumOFBondIndices" dataType="xsd:string">3.74227</scalar>
        <scalar title="mullikenCharge" dataType="xsd:string">6.13288</scalar>
      </atom>
      <atom id="a7" elementType="C" x3="0.55438695" y3="-1.49016839" z3="-0.00512395" formalCharge="0">
        <scalar dataType="xsd:string">6</scalar>
        <scalar title="valency" dataType="xsd:string">3.72979</scalar>
        <scalar title="numberOfValenceFreeElectrons" dataType="xsd:string">2.33272</scalar>
        <scalar title="sumOFBondIndices" dataType="xsd:string">3.72979</scalar>
        <scalar title="mullikenCharge" dataType="xsd:string">6.06251</scalar>
      </atom>
      <atom id="a8" elementType="H" x3="-0.29239795" y3="1.09754228" z3="-2.09633921" formalCharge="0">
        <scalar dataType="xsd:string">1</scalar>
        <scalar title="JCH" dataType="xsd:string">[a1; 166.2045 Hz, a2; -1.2803 Hz, a3; 13.7916 Hz, a4; 4.2235 Hz, a5; 8.6714 Hz, a6; 1.5721 Hz, a7; -0.2684 Hz, a14; -0.0007 Hz]</scalar>
        <scalar title="valency" dataType="xsd:string">0.97675</scalar>
        <scalar title="numberOfValenceFreeElectrons" dataType="xsd:string">-0.08761</scalar>
        <scalar title="sumOFBondIndices" dataType="xsd:string">0.97675</scalar>
        <scalar title="mullikenCharge" dataType="xsd:string">0.88914</scalar>
        <scalar title="Exp1JCH" dataType="xsd:string">165.0</scalar>
        <scalar title="NWCHEM_1JCH" dataType="xsd:string">166.2045</scalar>
        <scalar title="avgNWChem1JCH" dataType="xsd:string">166.2025</scalar>
      </atom>
      <atom id="a9" elementType="H" x3="-2.13380982" y3="0.9536563" z3="0.02156873" formalCharge="0">
        <scalar dataType="xsd:string">1</scalar>
        <scalar title="JCH" dataType="xsd:string">[a1; 2.9391 Hz, a2; 218.4595 Hz, a3; 2.9385 Hz, a4; -0.7829 Hz, a5; -0.7821 Hz, a6; -3.1408 Hz, a7; 1.3618 Hz, a14; 1.0917 Hz]</scalar>
        <scalar title="valency" dataType="xsd:string">0.98507</scalar>
        <scalar title="numberOfValenceFreeElectrons" dataType="xsd:string">-0.09385</scalar>
        <scalar title="sumOFBondIndices" dataType="xsd:string">0.98507</scalar>
        <scalar title="mullikenCharge" dataType="xsd:string">0.89122</scalar>
        <scalar title="Exp1JCH" dataType="xsd:string">215</scalar>
        <scalar title="NWCHEM_1JCH" dataType="xsd:string">218.4595</scalar>
        <scalar title="avgNWChem1JCH" dataType="xsd:string">218.4595</scalar>
      </atom>
      <atom id="a10" elementType="H" x3="-0.24864753" y3="1.09991331" z3="2.10042292" formalCharge="0">
        <scalar dataType="xsd:string">1</scalar>
        <scalar title="JCH" dataType="xsd:string">[a1; 13.7935 Hz, a2; -1.2828 Hz, a3; 166.2005 Hz, a4; 8.6732 Hz, a5; 4.2232 Hz, a6; 1.5744 Hz, a7; -0.2685 Hz, a14; -0.0003 Hz]</scalar>
        <scalar title="valency" dataType="xsd:string">0.97674</scalar>
        <scalar title="numberOfValenceFreeElectrons" dataType="xsd:string">-0.0876</scalar>
        <scalar title="sumOFBondIndices" dataType="xsd:string">0.97674</scalar>
        <scalar title="mullikenCharge" dataType="xsd:string">0.88914</scalar>
        <scalar title="Exp1JCH" dataType="xsd:string">165.0</scalar>
        <scalar title="NWCHEM_1JCH" dataType="xsd:string">166.2005</scalar>
        <scalar title="avgNWChem1JCH" dataType="xsd:string">166.2025</scalar>
      </atom>
      <atom id="a11" elementType="H" x3="1.94392994" y3="-0.27854705" z3="1.29846171" formalCharge="0">
        <scalar dataType="xsd:string">1</scalar>
        <scalar title="JCH" dataType="xsd:string">[a1; 2.4874 Hz, a2; 5.7329 Hz, a3; 6.6125 Hz, a4; 168.4779 Hz, a5; -1.8600 Hz, a6; -0.4880 Hz, a7; 1.1504 Hz, a14; 0.7189 Hz]</scalar>
        <scalar title="valency" dataType="xsd:string">0.97841</scalar>
        <scalar title="numberOfValenceFreeElectrons" dataType="xsd:string">-0.08811</scalar>
        <scalar title="sumOFBondIndices" dataType="xsd:string">0.97841</scalar>
        <scalar title="mullikenCharge" dataType="xsd:string">0.8903</scalar>
        <scalar title="Exp1JCH" dataType="xsd:string">170</scalar>
        <scalar title="NWCHEM_1JCH" dataType="xsd:string">168.4779</scalar>
        <scalar title="avgNWChem1JCH" dataType="xsd:string">168.48194999999998</scalar>
      </atom>
      <atom id="a12" elementType="H" x3="1.91641514" y3="-0.27997201" z3="-1.33878601" formalCharge="0">
        <scalar dataType="xsd:string">1</scalar>
        <scalar title="JCH" dataType="xsd:string">[a1; 6.6121 Hz, a2; 5.7276 Hz, a3; 2.4851 Hz, a4; -1.8609 Hz, a5; 168.4860 Hz, a6; -0.4876 Hz, a7; 1.1503 Hz, a14; 0.7187 Hz]</scalar>
        <scalar title="valency" dataType="xsd:string">0.97841</scalar>
        <scalar title="numberOfValenceFreeElectrons" dataType="xsd:string">-0.0881</scalar>
        <scalar title="sumOFBondIndices" dataType="xsd:string">0.97841</scalar>
        <scalar title="mullikenCharge" dataType="xsd:string">0.89031</scalar>
        <scalar title="Exp1JCH" dataType="xsd:string">170</scalar>
        <scalar title="NWCHEM_1JCH" dataType="xsd:string">168.4860</scalar>
        <scalar title="avgNWChem1JCH" dataType="xsd:string">168.48194999999998</scalar>
      </atom>
      <atom id="a13" elementType="H" x3="0.02114102" y3="2.98710944" z3="-0.00196311" formalCharge="0">
        <scalar dataType="xsd:string">1</scalar>
        <scalar title="JCH" dataType="xsd:string">[a1; 3.6794 Hz, a2; -3.2504 Hz, a3; 3.6800 Hz, a4; -0.4651 Hz, a5; -0.4643 Hz, a6; 213.6112 Hz, a7; 2.8705 Hz, a14; 0.1963 Hz]</scalar>
        <scalar title="valency" dataType="xsd:string">0.98785</scalar>
        <scalar title="numberOfValenceFreeElectrons" dataType="xsd:string">-0.0985</scalar>
        <scalar title="sumOFBondIndices" dataType="xsd:string">0.98785</scalar>
        <scalar title="mullikenCharge" dataType="xsd:string">0.88935</scalar>
        <scalar title="Exp1JCH" dataType="xsd:string">209.1</scalar>
        <scalar title="NWCHEM_1JCH" dataType="xsd:string">213.6112</scalar>
        <scalar title="avgNWChem1JCH" dataType="xsd:string">213.6112</scalar>
      </atom>
      <atom id="a14" elementType="C" x3="-0.86193044" y3="-2.05563587" z3="0.00989103" formalCharge="0">
        <scalar dataType="xsd:string">6</scalar>
        <scalar title="valency" dataType="xsd:string">3.88366</scalar>
        <scalar title="numberOfValenceFreeElectrons" dataType="xsd:string">2.458</scalar>
        <scalar title="sumOFBondIndices" dataType="xsd:string">3.88366</scalar>
        <scalar title="mullikenCharge" dataType="xsd:string">6.34166</scalar>
      </atom>
      <atom id="a15" elementType="H" x3="1.31894119" y3="-2.26202536" z3="-0.01253278" formalCharge="0">
        <scalar dataType="xsd:string">1</scalar>
        <scalar title="JCH" dataType="xsd:string">[a1; 4.1011 Hz, a2; -0.3031 Hz, a3; 4.1047 Hz, a4; -1.5156 Hz, a5; -1.5125 Hz, a6; 2.1430 Hz, a7; 150.3327 Hz, a14; 1.0244 Hz]</scalar>
        <scalar title="valency" dataType="xsd:string">0.96606</scalar>
        <scalar title="numberOfValenceFreeElectrons" dataType="xsd:string">-0.08338</scalar>
        <scalar title="sumOFBondIndices" dataType="xsd:string">0.96606</scalar>
        <scalar title="mullikenCharge" dataType="xsd:string">0.88268</scalar>
        <scalar title="Exp1JCH" dataType="xsd:string">149.5</scalar>
        <scalar title="NWCHEM_1JCH" dataType="xsd:string">150.3327</scalar>
        <scalar title="avgNWChem1JCH" dataType="xsd:string">150.3327</scalar>
      </atom>
      <atom id="a16" elementType="H" x3="-1.41950757" y3="-1.75064694" z3="0.89741832" formalCharge="0">
        <scalar dataType="xsd:string">1</scalar>
        <scalar title="JCH" dataType="xsd:string">[a1; -0.2399 Hz, a2; 0.4491 Hz, a3; -0.1976 Hz, a4; 6.3590 Hz, a5; 2.9632 Hz, a6; -0.0029 Hz, a7; -5.1458 Hz, a14; 127.1598 Hz]</scalar>
        <scalar title="valency" dataType="xsd:string">0.97499</scalar>
        <scalar title="numberOfValenceFreeElectrons" dataType="xsd:string">-0.0797</scalar>
        <scalar title="sumOFBondIndices" dataType="xsd:string">0.97499</scalar>
        <scalar title="mullikenCharge" dataType="xsd:string">0.89529</scalar>
        <scalar title="NWCHEM_1JCH" dataType="xsd:string">127.1598</scalar>
        <scalar title="avgNWChem1JCH" dataType="xsd:string">127.1598</scalar>
      </atom>
      <atom id="a17" elementType="H" x3="-1.43997054" y3="-1.74637832" z3="-0.86289162" formalCharge="0">
        <scalar dataType="xsd:string">1</scalar>
        <scalar title="JCH" dataType="xsd:string">[a1; -0.1970 Hz, a2; 0.4516 Hz, a3; -0.2361 Hz, a4; 2.9057 Hz, a5; 6.3548 Hz, a6; -0.0016 Hz, a7; -5.1555 Hz, a14; 127.1764 Hz]</scalar>
        <scalar title="valency" dataType="xsd:string">0.97499</scalar>
        <scalar title="numberOfValenceFreeElectrons" dataType="xsd:string">-0.07977</scalar>
        <scalar title="sumOFBondIndices" dataType="xsd:string">0.97499</scalar>
        <scalar title="mullikenCharge" dataType="xsd:string">0.89522</scalar>
        <scalar title="NWCHEM_1JCH" dataType="xsd:string">127.1764</scalar>
        <scalar title="avgNWChem1JCH" dataType="xsd:string">127.1764</scalar>
      </atom>
      <atom id="a18" elementType="H" x3="-0.82463881" y3="-3.14739603" z3="0.00677644" formalCharge="0">
        <scalar dataType="xsd:string">1</scalar>
        <scalar title="JCH" dataType="xsd:string">[a1; 0.0985 Hz, a2; 0.6184 Hz, a3; 0.0958 Hz, a4; 1.9651 Hz, a5; 1.9183 Hz, a6; -0.1735 Hz, a7; -1.3921 Hz, a14; 122.1741 Hz]</scalar>
        <scalar title="valency" dataType="xsd:string">0.97191</scalar>
        <scalar title="numberOfValenceFreeElectrons" dataType="xsd:string">-0.07723</scalar>
        <scalar title="sumOFBondIndices" dataType="xsd:string">0.97191</scalar>
        <scalar title="mullikenCharge" dataType="xsd:string">0.89468</scalar>
        <scalar title="NWCHEM_1JCH" dataType="xsd:string">122.1741</scalar>
        <scalar title="avgNWChem1JCH" dataType="xsd:string">122.1741</scalar>
      </atom>
    </atomArray>
    <bondArray>
      <bond id="a1_a2" atomRefs2="a1 a2" order="S"/>
      <bond id="a1_a5" atomRefs2="a1 a5" order="S"/>
      <bond id="a1_a6" atomRefs2="a1 a6" order="S"/>
      <bond id="a1_a8" atomRefs2="a1 a8" order="S"/>
      <bond id="a2_a3" atomRefs2="a2 a3" order="S"/>
      <bond id="a2_a6" atomRefs2="a2 a6" order="S"/>
      <bond id="a2_a9" atomRefs2="a2 a9" order="S"/>
      <bond id="a3_a4" atomRefs2="a3 a4" order="S"/>
      <bond id="a3_a6" atomRefs2="a3 a6" order="S"/>
      <bond id="a3_a10" atomRefs2="a3 a10" order="S"/>
      <bond id="a4_a5" atomRefs2="a4 a5" order="S"/>
      <bond id="a4_a7" atomRefs2="a4 a7" order="S"/>
      <bond id="a4_a11" atomRefs2="a4 a11" order="S"/>
      <bond id="a5_a7" atomRefs2="a5 a7" order="S"/>
      <bond id="a5_a12" atomRefs2="a5 a12" order="S"/>
      <bond id="a6_a13" atomRefs2="a6 a13" order="S"/>
      <bond id="a7_a14" atomRefs2="a7 a14" order="S"/>
      <bond id="a7_a15" atomRefs2="a7 a15" order="S"/>
      <bond id="a14_a16" atomRefs2="a14 a16" order="S"/>
      <bond id="a14_a17" atomRefs2="a14 a17" order="S"/>
      <bond id="a14_a18" atomRefs2="a14 a18" order="S"/>
    </bondArray>
  </molecule>
  <molecule id="174_NWChem_1JCH_mulliken">
    <atomArray>
      <atom id="a1" elementType="C" x3="0.21039645" y3="0.53407659" z3="0.0" formalCharge="0">
        <scalar title="valency" dataType="xsd:string">3.69858</scalar>
        <scalar title="numberOfValenceFreeElectrons" dataType="xsd:string">2.23671</scalar>
        <scalar title="sumOFBondIndices" dataType="xsd:string">3.69858</scalar>
        <scalar title="mullikenCharge" dataType="xsd:string">5.93529</scalar>
      </atom>
      <atom id="a2" elementType="C" x3="1.2740801" y3="-0.37328652" z3="0.0" formalCharge="0">
        <scalar dataType="xsd:string">6</scalar>
        <scalar title="valency" dataType="xsd:string">3.8935</scalar>
        <scalar title="numberOfValenceFreeElectrons" dataType="xsd:string">2.24527</scalar>
        <scalar title="sumOFBondIndices" dataType="xsd:string">3.8935</scalar>
        <scalar title="mullikenCharge" dataType="xsd:string">6.13877</scalar>
      </atom>
      <atom id="a3" elementType="C" x3="1.02673253" y3="-1.74239502" z3="0.0" formalCharge="0">
        <scalar dataType="xsd:string">6</scalar>
        <scalar title="valency" dataType="xsd:string">3.89157</scalar>
        <scalar title="numberOfValenceFreeElectrons" dataType="xsd:string">2.2162</scalar>
        <scalar title="sumOFBondIndices" dataType="xsd:string">3.89157</scalar>
        <scalar title="mullikenCharge" dataType="xsd:string">6.10777</scalar>
      </atom>
      <atom id="a4" elementType="C" x3="-0.28687075" y3="-2.20586396" z3="0.0" formalCharge="0">
        <scalar dataType="xsd:string">6</scalar>
        <scalar title="valency" dataType="xsd:string">3.84879</scalar>
        <scalar title="numberOfValenceFreeElectrons" dataType="xsd:string">2.22929</scalar>
        <scalar title="sumOFBondIndices" dataType="xsd:string">3.84879</scalar>
        <scalar title="mullikenCharge" dataType="xsd:string">6.07808</scalar>
      </atom>
      <atom id="a5" elementType="C" x3="-1.35351155" y3="-1.30360223" z3="0.0" formalCharge="0">
        <scalar dataType="xsd:string">6</scalar>
        <scalar title="valency" dataType="xsd:string">3.86613</scalar>
        <scalar title="numberOfValenceFreeElectrons" dataType="xsd:string">2.24208</scalar>
        <scalar title="sumOFBondIndices" dataType="xsd:string">3.86613</scalar>
        <scalar title="mullikenCharge" dataType="xsd:string">6.10821</scalar>
      </atom>
      <atom id="a6" elementType="C" x3="-1.10827849" y3="0.06194988" z3="0.0" formalCharge="0">
        <scalar dataType="xsd:string">6</scalar>
        <scalar title="valency" dataType="xsd:string">3.8823</scalar>
        <scalar title="numberOfValenceFreeElectrons" dataType="xsd:string">2.22028</scalar>
        <scalar title="sumOFBondIndices" dataType="xsd:string">3.8823</scalar>
        <scalar title="mullikenCharge" dataType="xsd:string">6.10258</scalar>
      </atom>
      <atom id="a7" elementType="C" x3="0.49471549" y3="1.9850383" z3="0.0" formalCharge="0">
        <scalar dataType="xsd:string">6</scalar>
        <scalar title="valency" dataType="xsd:string">3.95972</scalar>
        <scalar title="numberOfValenceFreeElectrons" dataType="xsd:string">1.81553</scalar>
        <scalar title="sumOFBondIndices" dataType="xsd:string">3.95972</scalar>
        <scalar title="mullikenCharge" dataType="xsd:string">5.77525</scalar>
      </atom>
      <atom id="a8" elementType="O" x3="-0.34922752" y3="2.8613273" z3="0.0" formalCharge="0">
        <scalar dataType="xsd:string">8</scalar>
        <scalar title="valency" dataType="xsd:string">2.08309</scalar>
        <scalar title="numberOfValenceFreeElectrons" dataType="xsd:string">6.31005</scalar>
        <scalar title="sumOFBondIndices" dataType="xsd:string">2.08309</scalar>
        <scalar title="mullikenCharge" dataType="xsd:string">8.39314</scalar>
      </atom>
      <atom id="a9" elementType="H" x3="2.29374604" y3="-0.00243777" z3="0.0" formalCharge="0">
        <scalar dataType="xsd:string">1</scalar>
        <scalar title="JCH" dataType="xsd:string">[a1; 1.0113 Hz, a2; 157.9234 Hz, a3; 1.2501 Hz, a4; 7.4242 Hz, a5; -1.0114 Hz, a6; 6.0029 Hz, a7; 6.6912 Hz]</scalar>
        <scalar title="valency" dataType="xsd:string">0.97721</scalar>
        <scalar title="numberOfValenceFreeElectrons" dataType="xsd:string">-0.08374</scalar>
        <scalar title="sumOFBondIndices" dataType="xsd:string">0.97721</scalar>
        <scalar title="mullikenCharge" dataType="xsd:string">0.89347</scalar>
        <scalar title="Exp1JCH" dataType="xsd:string">161</scalar>
        <scalar title="NWCHEM_1JCH" dataType="xsd:string">157.9234</scalar>
        <scalar title="avgNWChem1JCH" dataType="xsd:string">161.63639999999998</scalar>
      </atom>
      <atom id="a10" elementType="H" x3="1.85131946" y3="-2.44469411" z3="0.0" formalCharge="0">
        <scalar dataType="xsd:string">1</scalar>
        <scalar title="JCH" dataType="xsd:string">[a1; 6.6835 Hz, a2; 1.9321 Hz, a3; 161.2756 Hz, a4; 1.9575 Hz, a5; 7.5017 Hz, a6; -1.2901 Hz, a7; 0.3720 Hz]</scalar>
        <scalar title="valency" dataType="xsd:string">0.97341</scalar>
        <scalar title="numberOfValenceFreeElectrons" dataType="xsd:string">-0.0818</scalar>
        <scalar title="sumOFBondIndices" dataType="xsd:string">0.97341</scalar>
        <scalar title="mullikenCharge" dataType="xsd:string">0.89161</scalar>
        <scalar title="Exp1JCH" dataType="xsd:string">161.9</scalar>
        <scalar title="NWCHEM_1JCH" dataType="xsd:string">161.2756</scalar>
        <scalar title="avgNWChem1JCH" dataType="xsd:string">161.21025</scalar>
      </atom>
      <atom id="a11" elementType="H" x3="-0.48254569" y3="-3.2716942" z3="0.0" formalCharge="0">
        <scalar dataType="xsd:string">1</scalar>
        <scalar title="JCH" dataType="xsd:string">[a1; -1.3291 Hz, a2; 7.8571 Hz, a3; 1.8737 Hz, a4; 159.4513 Hz, a5; 1.8851 Hz, a6; 7.5260 Hz, a7; 0.6745 Hz]</scalar>
        <scalar title="valency" dataType="xsd:string">0.97432</scalar>
        <scalar title="numberOfValenceFreeElectrons" dataType="xsd:string">-0.08315</scalar>
        <scalar title="sumOFBondIndices" dataType="xsd:string">0.97432</scalar>
        <scalar title="mullikenCharge" dataType="xsd:string">0.89117</scalar>
        <scalar title="Exp1JCH" dataType="xsd:string">160.4</scalar>
        <scalar title="NWCHEM_1JCH" dataType="xsd:string">159.4513</scalar>
        <scalar title="avgNWChem1JCH" dataType="xsd:string">159.4513</scalar>
      </atom>
      <atom id="a12" elementType="H" x3="-2.37247006" y3="-1.67149485" z3="0.0" formalCharge="0">
        <scalar dataType="xsd:string">1</scalar>
        <scalar title="JCH" dataType="xsd:string">[a1; 7.0736 Hz, a2; -1.3100 Hz, a3; 7.5423 Hz, a4; 2.2666 Hz, a5; 161.1449 Hz, a6; 2.1539 Hz, a7; 0.5057 Hz]</scalar>
        <scalar title="valency" dataType="xsd:string">0.97303</scalar>
        <scalar title="numberOfValenceFreeElectrons" dataType="xsd:string">-0.08315</scalar>
        <scalar title="sumOFBondIndices" dataType="xsd:string">0.97303</scalar>
        <scalar title="mullikenCharge" dataType="xsd:string">0.88988</scalar>
        <scalar title="Exp1JCH" dataType="xsd:string">161.9</scalar>
        <scalar title="NWCHEM_1JCH" dataType="xsd:string">161.1449</scalar>
        <scalar title="avgNWChem1JCH" dataType="xsd:string">161.21025</scalar>
      </atom>
      <atom id="a13" elementType="H" x3="-1.91870663" y3="0.78046168" z3="0.0" formalCharge="0">
        <scalar dataType="xsd:string">1</scalar>
        <scalar title="JCH" dataType="xsd:string">[a1; 0.4236 Hz, a2; 6.4035 Hz, a3; -1.0934 Hz, a4; 7.9600 Hz, a5; 1.9196 Hz, a6; 165.3494 Hz, a7; 3.7254 Hz]</scalar>
        <scalar title="valency" dataType="xsd:string">0.97208</scalar>
        <scalar title="numberOfValenceFreeElectrons" dataType="xsd:string">-0.10923</scalar>
        <scalar title="sumOFBondIndices" dataType="xsd:string">0.97208</scalar>
        <scalar title="mullikenCharge" dataType="xsd:string">0.8628500000000001</scalar>
        <scalar title="Exp1JCH" dataType="xsd:string">161</scalar>
        <scalar title="NWCHEM_1JCH" dataType="xsd:string">165.3494</scalar>
        <scalar title="avgNWChem1JCH" dataType="xsd:string">161.63639999999998</scalar>
      </atom>
      <atom id="a14" elementType="H" x3="1.57333899" y3="2.24383465" z3="0.0" formalCharge="0">
        <scalar dataType="xsd:string">1</scalar>
        <scalar title="JCH" dataType="xsd:string">[a1; 25.1795 Hz, a2; 1.5196 Hz, a3; -0.2276 Hz, a4; 0.0705 Hz, a5; 0.9293 Hz, a6; 3.2149 Hz, a7; 171.1227 Hz]</scalar>
        <scalar title="valency" dataType="xsd:string">0.96629</scalar>
        <scalar title="numberOfValenceFreeElectrons" dataType="xsd:string">-0.03436</scalar>
        <scalar title="sumOFBondIndices" dataType="xsd:string">0.96629</scalar>
        <scalar title="mullikenCharge" dataType="xsd:string">0.9319299999999999</scalar>
        <scalar title="NWCHEM_1JCH" dataType="xsd:string">171.1227</scalar>
        <scalar title="avgNWChem1JCH" dataType="xsd:string">171.1227</scalar>
      </atom>
    </atomArray>
    <bondArray>
      <bond id="a1_a2" atomRefs2="a1 a2" order="D"/>
      <bond id="a1_a6" atomRefs2="a1 a6" order="S"/>
      <bond id="a1_a7" atomRefs2="a1 a7" order="S"/>
      <bond id="a2_a3" atomRefs2="a2 a3" order="S"/>
      <bond id="a2_a9" atomRefs2="a2 a9" order="S"/>
      <bond id="a3_a4" atomRefs2="a3 a4" order="D"/>
      <bond id="a3_a10" atomRefs2="a3 a10" order="S"/>
      <bond id="a4_a5" atomRefs2="a4 a5" order="S"/>
      <bond id="a4_a11" atomRefs2="a4 a11" order="S"/>
      <bond id="a5_a6" atomRefs2="a5 a6" order="D"/>
      <bond id="a5_a12" atomRefs2="a5 a12" order="S"/>
      <bond id="a6_a13" atomRefs2="a6 a13" order="S"/>
      <bond id="a7_a8" atomRefs2="a7 a8" order="D"/>
      <bond id="a7_a14" atomRefs2="a7 a14" order="S"/>
    </bondArray>
  </molecule>
  <molecule id="189_NWChem_1JCH_mulliken">
    <atomArray>
      <atom id="a1" elementType="S" x3="0.0" y3="0.0" z3="-0.25720843" formalCharge="0">
        <scalar title="valency" dataType="xsd:string">4.96738</scalar>
        <scalar title="numberOfValenceFreeElectrons" dataType="xsd:string">9.75479</scalar>
        <scalar title="sumOFBondIndices" dataType="xsd:string">4.96738</scalar>
        <scalar title="mullikenCharge" dataType="xsd:string">14.72217</scalar>
      </atom>
      <atom id="a2" elementType="O" x3="1.27582326" y3="0.0" z3="-0.98671623" formalCharge="0">
        <scalar dataType="xsd:string">8</scalar>
        <scalar title="valency" dataType="xsd:string">1.82672</scalar>
        <scalar title="numberOfValenceFreeElectrons" dataType="xsd:string">6.78213</scalar>
        <scalar title="sumOFBondIndices" dataType="xsd:string">1.82672</scalar>
        <scalar title="mullikenCharge" dataType="xsd:string">8.60885</scalar>
      </atom>
      <atom id="a3" elementType="O" x3="-1.27582326" y3="0.0" z3="-0.98671623" formalCharge="0">
        <scalar dataType="xsd:string">8</scalar>
        <scalar title="valency" dataType="xsd:string">1.82672</scalar>
        <scalar title="numberOfValenceFreeElectrons" dataType="xsd:string">6.78213</scalar>
        <scalar title="sumOFBondIndices" dataType="xsd:string">1.82672</scalar>
        <scalar title="mullikenCharge" dataType="xsd:string">8.60885</scalar>
      </atom>
      <atom id="a4" elementType="C" x3="0.0" y3="-1.42503113" z3="0.86315288" formalCharge="0">
        <scalar dataType="xsd:string">6</scalar>
        <scalar title="valency" dataType="xsd:string">3.7996</scalar>
        <scalar title="numberOfValenceFreeElectrons" dataType="xsd:string">2.69799</scalar>
        <scalar title="sumOFBondIndices" dataType="xsd:string">3.7996</scalar>
        <scalar title="mullikenCharge" dataType="xsd:string">6.49759</scalar>
      </atom>
      <atom id="a5" elementType="C" x3="0.0" y3="1.42503113" z3="0.86315288" formalCharge="0">
        <scalar dataType="xsd:string">6</scalar>
        <scalar title="valency" dataType="xsd:string">3.7996</scalar>
        <scalar title="numberOfValenceFreeElectrons" dataType="xsd:string">2.69799</scalar>
        <scalar title="sumOFBondIndices" dataType="xsd:string">3.7996</scalar>
        <scalar title="mullikenCharge" dataType="xsd:string">6.49759</scalar>
      </atom>
      <atom id="a6" elementType="H" x3="0.0" y3="-2.30327823" z3="0.21853005" formalCharge="0">
        <scalar dataType="xsd:string">1</scalar>
        <scalar title="JCH" dataType="xsd:string">[a4; 141.4440 Hz, a5; 3.5613 Hz]</scalar>
        <scalar title="valency" dataType="xsd:string">0.95579</scalar>
        <scalar title="numberOfValenceFreeElectrons" dataType="xsd:string">-0.13204</scalar>
        <scalar title="sumOFBondIndices" dataType="xsd:string">0.95579</scalar>
        <scalar title="mullikenCharge" dataType="xsd:string">0.82375</scalar>
        <scalar title="Exp1JCH" dataType="xsd:string">140</scalar>
        <scalar title="NWCHEM_1JCH" dataType="xsd:string">141.4440</scalar>
        <scalar title="avgNWChem1JCH" dataType="xsd:string">140.54826666666668</scalar>
      </atom>
      <atom id="a7" elementType="H" x3="-0.90245837" y3="-1.4020159" z3="1.4718568" formalCharge="0">
        <scalar dataType="xsd:string">1</scalar>
        <scalar title="JCH" dataType="xsd:string">[a4; 140.1004 Hz, a5; -0.8789 Hz]</scalar>
        <scalar title="valency" dataType="xsd:string">0.95787</scalar>
        <scalar title="numberOfValenceFreeElectrons" dataType="xsd:string">-0.10351</scalar>
        <scalar title="sumOFBondIndices" dataType="xsd:string">0.95787</scalar>
        <scalar title="mullikenCharge" dataType="xsd:string">0.85436</scalar>
        <scalar title="Exp1JCH" dataType="xsd:string">140</scalar>
        <scalar title="NWCHEM_1JCH" dataType="xsd:string">140.1004</scalar>
        <scalar title="avgNWChem1JCH" dataType="xsd:string">140.54826666666668</scalar>
      </atom>
      <atom id="a8" elementType="H" x3="0.90245837" y3="-1.4020159" z3="1.4718568" formalCharge="0">
        <scalar dataType="xsd:string">1</scalar>
        <scalar title="JCH" dataType="xsd:string">[a4; 140.1004 Hz, a5; -0.8789 Hz]</scalar>
        <scalar title="valency" dataType="xsd:string">0.95787</scalar>
        <scalar title="numberOfValenceFreeElectrons" dataType="xsd:string">-0.10351</scalar>
        <scalar title="sumOFBondIndices" dataType="xsd:string">0.95787</scalar>
        <scalar title="mullikenCharge" dataType="xsd:string">0.85436</scalar>
        <scalar title="Exp1JCH" dataType="xsd:string">140</scalar>
        <scalar title="NWCHEM_1JCH" dataType="xsd:string">140.1004</scalar>
        <scalar title="avgNWChem1JCH" dataType="xsd:string">140.54826666666668</scalar>
      </atom>
      <atom id="a9" elementType="H" x3="0.0" y3="2.30327823" z3="0.21853005" formalCharge="0">
        <scalar dataType="xsd:string">1</scalar>
        <scalar title="JCH" dataType="xsd:string">[a4; 3.5613 Hz, a5; 141.4440 Hz]</scalar>
        <scalar title="valency" dataType="xsd:string">0.95579</scalar>
        <scalar title="numberOfValenceFreeElectrons" dataType="xsd:string">-0.13204</scalar>
        <scalar title="sumOFBondIndices" dataType="xsd:string">0.95579</scalar>
        <scalar title="mullikenCharge" dataType="xsd:string">0.82375</scalar>
        <scalar title="Exp1JCH" dataType="xsd:string">140</scalar>
        <scalar title="NWCHEM_1JCH" dataType="xsd:string">141.4440</scalar>
        <scalar title="avgNWChem1JCH" dataType="xsd:string">140.54826666666668</scalar>
      </atom>
      <atom id="a10" elementType="H" x3="-0.90245837" y3="1.4020159" z3="1.4718568" formalCharge="0">
        <scalar dataType="xsd:string">1</scalar>
        <scalar title="JCH" dataType="xsd:string">[a4; -0.8789 Hz, a5; 140.1004 Hz]</scalar>
        <scalar title="valency" dataType="xsd:string">0.95787</scalar>
        <scalar title="numberOfValenceFreeElectrons" dataType="xsd:string">-0.10351</scalar>
        <scalar title="sumOFBondIndices" dataType="xsd:string">0.95787</scalar>
        <scalar title="mullikenCharge" dataType="xsd:string">0.85436</scalar>
        <scalar title="Exp1JCH" dataType="xsd:string">140</scalar>
        <scalar title="NWCHEM_1JCH" dataType="xsd:string">140.1004</scalar>
        <scalar title="avgNWChem1JCH" dataType="xsd:string">140.54826666666668</scalar>
      </atom>
      <atom id="a11" elementType="H" x3="0.90245837" y3="1.4020159" z3="1.4718568" formalCharge="0">
        <scalar dataType="xsd:string">1</scalar>
        <scalar title="JCH" dataType="xsd:string">[a4; -0.8789 Hz, a5; 140.1004 Hz]</scalar>
        <scalar title="valency" dataType="xsd:string">0.95787</scalar>
        <scalar title="numberOfValenceFreeElectrons" dataType="xsd:string">-0.10351</scalar>
        <scalar title="sumOFBondIndices" dataType="xsd:string">0.95787</scalar>
        <scalar title="mullikenCharge" dataType="xsd:string">0.85436</scalar>
        <scalar title="Exp1JCH" dataType="xsd:string">140</scalar>
        <scalar title="NWCHEM_1JCH" dataType="xsd:string">140.1004</scalar>
        <scalar title="avgNWChem1JCH" dataType="xsd:string">140.54826666666668</scalar>
      </atom>
    </atomArray>
    <bondArray>
      <bond id="a1_a2" atomRefs2="a1 a2" order="S"/>
      <bond id="a1_a3" atomRefs2="a1 a3" order="S"/>
      <bond id="a1_a4" atomRefs2="a1 a4" order="S"/>
      <bond id="a1_a5" atomRefs2="a1 a5" order="S"/>
      <bond id="a4_a6" atomRefs2="a4 a6" order="S"/>
      <bond id="a4_a7" atomRefs2="a4 a7" order="S"/>
      <bond id="a4_a8" atomRefs2="a4 a8" order="S"/>
      <bond id="a5_a9" atomRefs2="a5 a9" order="S"/>
      <bond id="a5_a10" atomRefs2="a5 a10" order="S"/>
      <bond id="a5_a11" atomRefs2="a5 a11" order="S"/>
    </bondArray>
  </molecule>
  <molecule id="125_NWChem_1JCH_mulliken">
    <atomArray>
      <atom id="a1" elementType="F" x3="-0.18031003" y3="-1.09073" z3="0.0" formalCharge="0">
        <scalar title="valency" dataType="xsd:string">1.07385</scalar>
        <scalar title="numberOfValenceFreeElectrons" dataType="xsd:string">8.15405</scalar>
        <scalar title="sumOFBondIndices" dataType="xsd:string">1.07385</scalar>
        <scalar title="mullikenCharge" dataType="xsd:string">9.2279</scalar>
      </atom>
      <atom id="a2" elementType="C" x3="0.37141731" y3="0.14836516" z3="0.0" formalCharge="0">
        <scalar dataType="xsd:string">6</scalar>
        <scalar title="valency" dataType="xsd:string">4.10565</scalar>
        <scalar title="numberOfValenceFreeElectrons" dataType="xsd:string">1.42557</scalar>
        <scalar title="sumOFBondIndices" dataType="xsd:string">4.10565</scalar>
        <scalar title="mullikenCharge" dataType="xsd:string">5.531219999999999</scalar>
      </atom>
      <atom id="a3" elementType="H" x3="1.46155069" y3="0.05298834" z3="0.0" formalCharge="0">
        <scalar dataType="xsd:string">1</scalar>
        <scalar title="JCH" dataType="xsd:string">[a2; 262.5094 Hz]</scalar>
        <scalar title="valency" dataType="xsd:string">0.96613</scalar>
        <scalar title="numberOfValenceFreeElectrons" dataType="xsd:string">-0.07827</scalar>
        <scalar title="sumOFBondIndices" dataType="xsd:string">0.96613</scalar>
        <scalar title="mullikenCharge" dataType="xsd:string">0.8878600000000001</scalar>
        <scalar title="Exp1JCH" dataType="xsd:string">267</scalar>
        <scalar title="NWCHEM_1JCH" dataType="xsd:string">262.5094</scalar>
        <scalar title="avgNWChem1JCH" dataType="xsd:string">262.5094</scalar>
      </atom>
      <atom id="a4" elementType="O" x3="-0.27747437" y3="1.13724483" z3="0.0" formalCharge="0">
        <scalar dataType="xsd:string">8</scalar>
        <scalar title="valency" dataType="xsd:string">2.20892</scalar>
        <scalar title="numberOfValenceFreeElectrons" dataType="xsd:string">6.14411</scalar>
        <scalar title="sumOFBondIndices" dataType="xsd:string">2.20892</scalar>
        <scalar title="mullikenCharge" dataType="xsd:string">8.35303</scalar>
      </atom>
    </atomArray>
    <bondArray>
      <bond id="a1_a2" atomRefs2="a1 a2" order="S"/>
      <bond id="a2_a3" atomRefs2="a2 a3" order="S"/>
      <bond id="a2_a4" atomRefs2="a2 a4" order="D"/>
    </bondArray>
  </molecule>
  <molecule id="109_NWChem_1JCH_mulliken">
    <atomArray>
      <atom id="a1" elementType="C" x3="0.61647928" y3="-0.806867" z3="-0.13019953" formalCharge="0">
        <scalar title="valency" dataType="xsd:string">3.88886</scalar>
        <scalar title="numberOfValenceFreeElectrons" dataType="xsd:string">2.25689</scalar>
        <scalar title="sumOFBondIndices" dataType="xsd:string">3.88886</scalar>
        <scalar title="mullikenCharge" dataType="xsd:string">6.14575</scalar>
      </atom>
      <atom id="a2" elementType="C" x3="-0.07830396" y3="-1.92121404" z3="0.08922016" formalCharge="0">
        <scalar dataType="xsd:string">6</scalar>
        <scalar title="valency" dataType="xsd:string">3.87944</scalar>
        <scalar title="numberOfValenceFreeElectrons" dataType="xsd:string">2.31738</scalar>
        <scalar title="sumOFBondIndices" dataType="xsd:string">3.87944</scalar>
        <scalar title="mullikenCharge" dataType="xsd:string">6.196820000000001</scalar>
      </atom>
      <atom id="a3" elementType="C" x3="0.10793772" y3="0.58538935" z3="0.0234743" formalCharge="0">
        <scalar dataType="xsd:string">6</scalar>
        <scalar title="valency" dataType="xsd:string">4.11871</scalar>
        <scalar title="numberOfValenceFreeElectrons" dataType="xsd:string">1.38173</scalar>
        <scalar title="sumOFBondIndices" dataType="xsd:string">4.11871</scalar>
        <scalar title="mullikenCharge" dataType="xsd:string">5.50044</scalar>
      </atom>
      <atom id="a4" elementType="O" x3="0.84747254" y3="1.52440524" z3="0.19152856" formalCharge="0">
        <scalar dataType="xsd:string">8</scalar>
        <scalar title="valency" dataType="xsd:string">2.11746</scalar>
        <scalar title="numberOfValenceFreeElectrons" dataType="xsd:string">6.30139</scalar>
        <scalar title="sumOFBondIndices" dataType="xsd:string">2.11746</scalar>
        <scalar title="mullikenCharge" dataType="xsd:string">8.418849999999999</scalar>
      </atom>
      <atom id="a5" elementType="H" x3="1.6692908" y3="-0.84850098" z3="-0.38292109" formalCharge="0">
        <scalar dataType="xsd:string">1</scalar>
        <scalar title="JCH" dataType="xsd:string">[a1; 167.8060 Hz, a2; 0.2597 Hz, a3; 3.8292 Hz]</scalar>
        <scalar title="valency" dataType="xsd:string">0.96429</scalar>
        <scalar title="numberOfValenceFreeElectrons" dataType="xsd:string">-0.10121</scalar>
        <scalar title="sumOFBondIndices" dataType="xsd:string">0.96429</scalar>
        <scalar title="mullikenCharge" dataType="xsd:string">0.86308</scalar>
        <scalar title="Exp1JCH" dataType="xsd:string">169</scalar>
        <scalar title="NWCHEM_1JCH" dataType="xsd:string">167.8060</scalar>
        <scalar title="avgNWChem1JCH" dataType="xsd:string">167.806</scalar>
      </atom>
      <atom id="a6" elementType="H" x3="0.38470266" y3="-2.895931" z3="-0.00376266" formalCharge="0">
        <scalar dataType="xsd:string">1</scalar>
        <scalar title="JCH" dataType="xsd:string">[a1; -0.1967 Hz, a2; 165.2141 Hz, a3; 14.5722 Hz]</scalar>
        <scalar title="valency" dataType="xsd:string">0.97218</scalar>
        <scalar title="numberOfValenceFreeElectrons" dataType="xsd:string">-0.097</scalar>
        <scalar title="sumOFBondIndices" dataType="xsd:string">0.97218</scalar>
        <scalar title="mullikenCharge" dataType="xsd:string">0.8751800000000001</scalar>
        <scalar title="NWCHEM_1JCH" dataType="xsd:string">165.2141</scalar>
        <scalar title="avgNWChem1JCH" dataType="xsd:string">165.2141</scalar>
      </atom>
      <atom id="a7" elementType="H" x3="-1.11963551" y3="-1.92181092" z3="0.39599758" formalCharge="0">
        <scalar dataType="xsd:string">1</scalar>
        <scalar title="JCH" dataType="xsd:string">[a1; -2.0653 Hz, a2; 152.8868 Hz, a3; 7.4547 Hz]</scalar>
        <scalar title="valency" dataType="xsd:string">0.98183</scalar>
        <scalar title="numberOfValenceFreeElectrons" dataType="xsd:string">-0.0715</scalar>
        <scalar title="sumOFBondIndices" dataType="xsd:string">0.98183</scalar>
        <scalar title="mullikenCharge" dataType="xsd:string">0.91033</scalar>
        <scalar title="NWCHEM_1JCH" dataType="xsd:string">152.8868</scalar>
        <scalar title="avgNWChem1JCH" dataType="xsd:string">152.8868</scalar>
      </atom>
      <atom id="a8" elementType="O" x3="-1.24106553" y3="0.77566431" z3="-0.01881979" formalCharge="0">
        <scalar dataType="xsd:string">8</scalar>
        <scalar title="valency" dataType="xsd:string">2.1155</scalar>
        <scalar title="numberOfValenceFreeElectrons" dataType="xsd:string">6.27332</scalar>
        <scalar title="sumOFBondIndices" dataType="xsd:string">2.1155</scalar>
        <scalar title="mullikenCharge" dataType="xsd:string">8.388819999999999</scalar>
      </atom>
      <atom id="a9" elementType="H" x3="-1.68986322" y3="-0.04002209" z3="-0.28237541" formalCharge="0">
        <scalar dataType="xsd:string">1</scalar>
        <scalar title="JCH" dataType="xsd:string">[a1; -0.2092 Hz, a2; -1.3270 Hz, a3; -2.2387 Hz]</scalar>
        <scalar title="valency" dataType="xsd:string">0.94206</scalar>
        <scalar title="numberOfValenceFreeElectrons" dataType="xsd:string">-0.24134</scalar>
        <scalar title="sumOFBondIndices" dataType="xsd:string">0.94206</scalar>
        <scalar title="mullikenCharge" dataType="xsd:string">0.70072</scalar>
        <scalar title="NWCHEM_1JCH" dataType="xsd:string"/>
        <scalar title="avgNWChem1JCH" dataType="xsd:string"/>
      </atom>
    </atomArray>
    <bondArray>
      <bond id="a1_a2" atomRefs2="a1 a2" order="D"/>
      <bond id="a1_a3" atomRefs2="a1 a3" order="S"/>
      <bond id="a1_a5" atomRefs2="a1 a5" order="S"/>
      <bond id="a2_a6" atomRefs2="a2 a6" order="S"/>
      <bond id="a2_a7" atomRefs2="a2 a7" order="S"/>
      <bond id="a3_a4" atomRefs2="a3 a4" order="D"/>
      <bond id="a3_a8" atomRefs2="a3 a8" order="S"/>
      <bond id="a8_a9" atomRefs2="a8 a9" order="S"/>
    </bondArray>
  </molecule>
  <molecule id="88_NWChem_1JCH_mulliken">
    <atomArray>
      <atom id="a1" elementType="C" x3="0.0" y3="-0.66894681" z3="-0.82718014" formalCharge="0">
        <scalar title="valency" dataType="xsd:string">3.79658</scalar>
        <scalar title="numberOfValenceFreeElectrons" dataType="xsd:string">2.3084</scalar>
        <scalar title="sumOFBondIndices" dataType="xsd:string">3.79658</scalar>
        <scalar title="mullikenCharge" dataType="xsd:string">6.104979999999999</scalar>
      </atom>
      <atom id="a2" elementType="C" x3="0.0" y3="-0.78673606" z3="0.68731767" formalCharge="0">
        <scalar dataType="xsd:string">6</scalar>
        <scalar title="valency" dataType="xsd:string">3.84344</scalar>
        <scalar title="numberOfValenceFreeElectrons" dataType="xsd:string">2.35537</scalar>
        <scalar title="sumOFBondIndices" dataType="xsd:string">3.84344</scalar>
        <scalar title="mullikenCharge" dataType="xsd:string">6.19881</scalar>
      </atom>
      <atom id="a3" elementType="C" x3="0.0" y3="0.66894681" z3="-0.82718014" formalCharge="0">
        <scalar dataType="xsd:string">6</scalar>
        <scalar title="valency" dataType="xsd:string">3.79658</scalar>
        <scalar title="numberOfValenceFreeElectrons" dataType="xsd:string">2.3084</scalar>
        <scalar title="sumOFBondIndices" dataType="xsd:string">3.79658</scalar>
        <scalar title="mullikenCharge" dataType="xsd:string">6.104979999999999</scalar>
      </atom>
      <atom id="a4" elementType="C" x3="0.0" y3="0.78673606" z3="0.68731767" formalCharge="0">
        <scalar dataType="xsd:string">6</scalar>
        <scalar title="valency" dataType="xsd:string">3.84344</scalar>
        <scalar title="numberOfValenceFreeElectrons" dataType="xsd:string">2.35537</scalar>
        <scalar title="sumOFBondIndices" dataType="xsd:string">3.84344</scalar>
        <scalar title="mullikenCharge" dataType="xsd:string">6.19881</scalar>
      </atom>
      <atom id="a5" elementType="H" x3="0.0" y3="-1.41417169" z3="-1.61341104" formalCharge="0">
        <scalar dataType="xsd:string">1</scalar>
        <scalar title="JCH" dataType="xsd:string">[a1; 170.4911 Hz, a2; 5.3841 Hz, a3; 1.1983 Hz, a4; 13.6653 Hz]</scalar>
        <scalar title="valency" dataType="xsd:string">0.98591</scalar>
        <scalar title="numberOfValenceFreeElectrons" dataType="xsd:string">-0.08274</scalar>
        <scalar title="sumOFBondIndices" dataType="xsd:string">0.98591</scalar>
        <scalar title="mullikenCharge" dataType="xsd:string">0.9031699999999999</scalar>
        <scalar title="Exp1JCH" dataType="xsd:string">168.6</scalar>
        <scalar title="NWCHEM_1JCH" dataType="xsd:string">170.4911</scalar>
        <scalar title="avgNWChem1JCH" dataType="xsd:string">170.4911</scalar>
      </atom>
      <atom id="a6" elementType="H" x3="-0.88848898" y3="-1.2452805" z3="1.12974482" formalCharge="0">
        <scalar dataType="xsd:string">1</scalar>
        <scalar title="JCH" dataType="xsd:string">[a1; -5.8616 Hz, a2; 137.5407 Hz, a3; 7.2059 Hz, a4; -3.3536 Hz]</scalar>
        <scalar title="valency" dataType="xsd:string">0.96923</scalar>
        <scalar title="numberOfValenceFreeElectrons" dataType="xsd:string">-0.07271</scalar>
        <scalar title="sumOFBondIndices" dataType="xsd:string">0.96923</scalar>
        <scalar title="mullikenCharge" dataType="xsd:string">0.89652</scalar>
        <scalar title="Exp1JCH" dataType="xsd:string">137.2</scalar>
        <scalar title="NWCHEM_1JCH" dataType="xsd:string">137.5407</scalar>
        <scalar title="avgNWChem1JCH" dataType="xsd:string">137.5407</scalar>
      </atom>
      <atom id="a7" elementType="H" x3="0.88848898" y3="-1.2452805" z3="1.12974482" formalCharge="0">
        <scalar dataType="xsd:string">1</scalar>
        <scalar title="JCH" dataType="xsd:string">[a1; -5.8616 Hz, a2; 137.5407 Hz, a3; 7.2059 Hz, a4; -3.3536 Hz]</scalar>
        <scalar title="valency" dataType="xsd:string">0.96923</scalar>
        <scalar title="numberOfValenceFreeElectrons" dataType="xsd:string">-0.07271</scalar>
        <scalar title="sumOFBondIndices" dataType="xsd:string">0.96923</scalar>
        <scalar title="mullikenCharge" dataType="xsd:string">0.89652</scalar>
        <scalar title="Exp1JCH" dataType="xsd:string">137.2</scalar>
        <scalar title="NWCHEM_1JCH" dataType="xsd:string">137.5407</scalar>
        <scalar title="avgNWChem1JCH" dataType="xsd:string">137.5407</scalar>
      </atom>
      <atom id="a8" elementType="H" x3="0.0" y3="1.41417169" z3="-1.61341104" formalCharge="0">
        <scalar dataType="xsd:string">1</scalar>
        <scalar title="JCH" dataType="xsd:string">[a1; 1.1983 Hz, a2; 13.6653 Hz, a3; 170.4911 Hz, a4; 5.3841 Hz]</scalar>
        <scalar title="valency" dataType="xsd:string">0.98591</scalar>
        <scalar title="numberOfValenceFreeElectrons" dataType="xsd:string">-0.08274</scalar>
        <scalar title="sumOFBondIndices" dataType="xsd:string">0.98591</scalar>
        <scalar title="mullikenCharge" dataType="xsd:string">0.9031699999999999</scalar>
        <scalar title="Exp1JCH" dataType="xsd:string">168.6</scalar>
        <scalar title="NWCHEM_1JCH" dataType="xsd:string">170.4911</scalar>
        <scalar title="avgNWChem1JCH" dataType="xsd:string">170.4911</scalar>
      </atom>
      <atom id="a9" elementType="H" x3="-0.88848898" y3="1.2452805" z3="1.12974482" formalCharge="0">
        <scalar dataType="xsd:string">1</scalar>
        <scalar title="JCH" dataType="xsd:string">[a1; 7.2059 Hz, a2; -3.3536 Hz, a3; -5.8616 Hz, a4; 137.5407 Hz]</scalar>
        <scalar title="valency" dataType="xsd:string">0.96923</scalar>
        <scalar title="numberOfValenceFreeElectrons" dataType="xsd:string">-0.07271</scalar>
        <scalar title="sumOFBondIndices" dataType="xsd:string">0.96923</scalar>
        <scalar title="mullikenCharge" dataType="xsd:string">0.89652</scalar>
        <scalar title="Exp1JCH" dataType="xsd:string">137.2</scalar>
        <scalar title="NWCHEM_1JCH" dataType="xsd:string">137.5407</scalar>
        <scalar title="avgNWChem1JCH" dataType="xsd:string">137.5407</scalar>
      </atom>
      <atom id="a10" elementType="H" x3="0.88848898" y3="1.2452805" z3="1.12974482" formalCharge="0">
        <scalar dataType="xsd:string">1</scalar>
        <scalar title="JCH" dataType="xsd:string">[a1; 7.2059 Hz, a2; -3.3536 Hz, a3; -5.8616 Hz, a4; 137.5407 Hz]</scalar>
        <scalar title="valency" dataType="xsd:string">0.96923</scalar>
        <scalar title="numberOfValenceFreeElectrons" dataType="xsd:string">-0.07271</scalar>
        <scalar title="sumOFBondIndices" dataType="xsd:string">0.96923</scalar>
        <scalar title="mullikenCharge" dataType="xsd:string">0.89652</scalar>
        <scalar title="Exp1JCH" dataType="xsd:string">137.2</scalar>
        <scalar title="NWCHEM_1JCH" dataType="xsd:string">137.5407</scalar>
        <scalar title="avgNWChem1JCH" dataType="xsd:string">137.5407</scalar>
      </atom>
    </atomArray>
    <bondArray>
      <bond id="a1_a2" atomRefs2="a1 a2" order="S"/>
      <bond id="a1_a3" atomRefs2="a1 a3" order="D"/>
      <bond id="a1_a5" atomRefs2="a1 a5" order="S"/>
      <bond id="a2_a4" atomRefs2="a2 a4" order="S"/>
      <bond id="a2_a6" atomRefs2="a2 a6" order="S"/>
      <bond id="a2_a7" atomRefs2="a2 a7" order="S"/>
      <bond id="a3_a4" atomRefs2="a3 a4" order="S"/>
      <bond id="a3_a8" atomRefs2="a3 a8" order="S"/>
      <bond id="a4_a9" atomRefs2="a4 a9" order="S"/>
      <bond id="a4_a10" atomRefs2="a4 a10" order="S"/>
    </bondArray>
  </molecule>
  <molecule id="32_NWChem_1JCH_mulliken">
    <atomArray>
      <atom id="a1" elementType="C" x3="0.0" y3="0.0" z3="1.14774218" formalCharge="0">
        <scalar title="valency" dataType="xsd:string">3.85968</scalar>
        <scalar title="numberOfValenceFreeElectrons" dataType="xsd:string">2.49658</scalar>
        <scalar title="sumOFBondIndices" dataType="xsd:string">3.85968</scalar>
        <scalar title="mullikenCharge" dataType="xsd:string">6.35626</scalar>
      </atom>
      <atom id="a2" elementType="C" x3="0.0" y3="0.0" z3="-0.30852886" formalCharge="0">
        <scalar dataType="xsd:string">6</scalar>
        <scalar title="valency" dataType="xsd:string">3.98243</scalar>
        <scalar title="numberOfValenceFreeElectrons" dataType="xsd:string">1.87637</scalar>
        <scalar title="sumOFBondIndices" dataType="xsd:string">3.98243</scalar>
        <scalar title="mullikenCharge" dataType="xsd:string">5.8588000000000005</scalar>
      </atom>
      <atom id="a3" elementType="N" x3="0.0" y3="0.0" z3="-1.46336578" formalCharge="0">
        <scalar dataType="xsd:string">7</scalar>
        <scalar title="valency" dataType="xsd:string">3.08967</scalar>
        <scalar title="numberOfValenceFreeElectrons" dataType="xsd:string">4.14649</scalar>
        <scalar title="sumOFBondIndices" dataType="xsd:string">3.08967</scalar>
        <scalar title="mullikenCharge" dataType="xsd:string">7.23616</scalar>
      </atom>
      <atom id="a4" elementType="H" x3="0.72422343" y3="0.72422343" z3="1.52431142" formalCharge="0">
        <scalar dataType="xsd:string">1</scalar>
        <scalar title="JCH" dataType="xsd:string">[a1; 134.2763 Hz, a2; -8.8867 Hz]</scalar>
        <scalar title="valency" dataType="xsd:string">0.95404</scalar>
        <scalar title="numberOfValenceFreeElectrons" dataType="xsd:string">-0.10444</scalar>
        <scalar title="sumOFBondIndices" dataType="xsd:string">0.95404</scalar>
        <scalar title="mullikenCharge" dataType="xsd:string">0.8496</scalar>
        <scalar title="Exp1JCH" dataType="xsd:string">136.1</scalar>
        <scalar title="NWCHEM_1JCH" dataType="xsd:string">134.2763</scalar>
        <scalar title="avgNWChem1JCH" dataType="xsd:string">134.2763</scalar>
      </atom>
      <atom id="a5" elementType="H" x3="-0.9893076" y3="0.26508417" z3="1.52431142" formalCharge="0">
        <scalar dataType="xsd:string">1</scalar>
        <scalar title="JCH" dataType="xsd:string">[a1; 134.2763 Hz, a2; -8.8867 Hz]</scalar>
        <scalar title="valency" dataType="xsd:string">0.95404</scalar>
        <scalar title="numberOfValenceFreeElectrons" dataType="xsd:string">-0.10444</scalar>
        <scalar title="sumOFBondIndices" dataType="xsd:string">0.95404</scalar>
        <scalar title="mullikenCharge" dataType="xsd:string">0.8496</scalar>
        <scalar title="Exp1JCH" dataType="xsd:string">136.1</scalar>
        <scalar title="NWCHEM_1JCH" dataType="xsd:string">134.2763</scalar>
        <scalar title="avgNWChem1JCH" dataType="xsd:string">134.2763</scalar>
      </atom>
      <atom id="a6" elementType="H" x3="0.26508417" y3="-0.9893076" z3="1.52431142" formalCharge="0">
        <scalar dataType="xsd:string">1</scalar>
        <scalar title="JCH" dataType="xsd:string">[a1; 134.2763 Hz, a2; -8.8867 Hz]</scalar>
        <scalar title="valency" dataType="xsd:string">0.95404</scalar>
        <scalar title="numberOfValenceFreeElectrons" dataType="xsd:string">-0.10444</scalar>
        <scalar title="sumOFBondIndices" dataType="xsd:string">0.95404</scalar>
        <scalar title="mullikenCharge" dataType="xsd:string">0.8496</scalar>
        <scalar title="Exp1JCH" dataType="xsd:string">136.1</scalar>
        <scalar title="NWCHEM_1JCH" dataType="xsd:string">134.2763</scalar>
        <scalar title="avgNWChem1JCH" dataType="xsd:string">134.2763</scalar>
      </atom>
    </atomArray>
    <bondArray>
      <bond id="a1_a2" atomRefs2="a1 a2" order="S"/>
      <bond id="a1_a4" atomRefs2="a1 a4" order="S"/>
      <bond id="a1_a5" atomRefs2="a1 a5" order="S"/>
      <bond id="a1_a6" atomRefs2="a1 a6" order="S"/>
      <bond id="a2_a3" atomRefs2="a2 a3" order="T"/>
    </bondArray>
  </molecule>
  <molecule id="64_NWChem_1JCH_mulliken">
    <atomArray>
      <atom id="a1" elementType="C" x3="-0.4915227" y3="-0.17588187" z3="0.0" formalCharge="0">
        <scalar title="valency" dataType="xsd:string">3.77107</scalar>
        <scalar title="numberOfValenceFreeElectrons" dataType="xsd:string">2.29229</scalar>
        <scalar title="sumOFBondIndices" dataType="xsd:string">3.77107</scalar>
        <scalar title="mullikenCharge" dataType="xsd:string">6.063359999999999</scalar>
      </atom>
      <atom id="a2" elementType="C" x3="0.14119103" y3="0.9651012" z3="-0.75608249" formalCharge="0">
        <scalar dataType="xsd:string">6</scalar>
        <scalar title="valency" dataType="xsd:string">3.84812</scalar>
        <scalar title="numberOfValenceFreeElectrons" dataType="xsd:string">2.38742</scalar>
        <scalar title="sumOFBondIndices" dataType="xsd:string">3.84812</scalar>
        <scalar title="mullikenCharge" dataType="xsd:string">6.23554</scalar>
      </atom>
      <atom id="a3" elementType="C" x3="0.14119103" y3="0.9651012" z3="0.75608249" formalCharge="0">
        <scalar dataType="xsd:string">6</scalar>
        <scalar title="valency" dataType="xsd:string">3.84812</scalar>
        <scalar title="numberOfValenceFreeElectrons" dataType="xsd:string">2.38742</scalar>
        <scalar title="sumOFBondIndices" dataType="xsd:string">3.84812</scalar>
        <scalar title="mullikenCharge" dataType="xsd:string">6.23554</scalar>
      </atom>
      <atom id="a4" elementType="C" x3="0.15220093" y3="-1.54391052" z3="0.0" formalCharge="0">
        <scalar dataType="xsd:string">6</scalar>
        <scalar title="valency" dataType="xsd:string">3.90081</scalar>
        <scalar title="numberOfValenceFreeElectrons" dataType="xsd:string">2.41528</scalar>
        <scalar title="sumOFBondIndices" dataType="xsd:string">3.90081</scalar>
        <scalar title="mullikenCharge" dataType="xsd:string">6.31609</scalar>
      </atom>
      <atom id="a5" elementType="H" x3="-1.57702314" y3="-0.18893457" z3="0.0" formalCharge="0">
        <scalar dataType="xsd:string">1</scalar>
        <scalar title="JCH" dataType="xsd:string">[a1; 157.2435 Hz, a2; -1.0882 Hz, a3; -1.0882 Hz, a4; 2.0655 Hz]</scalar>
        <scalar title="valency" dataType="xsd:string">0.9691</scalar>
        <scalar title="numberOfValenceFreeElectrons" dataType="xsd:string">-0.08688</scalar>
        <scalar title="sumOFBondIndices" dataType="xsd:string">0.9691</scalar>
        <scalar title="mullikenCharge" dataType="xsd:string">0.88222</scalar>
        <scalar title="NWCHEM_1JCH" dataType="xsd:string">157.2435</scalar>
        <scalar title="avgNWChem1JCH" dataType="xsd:string">157.2435</scalar>
      </atom>
      <atom id="a6" elementType="H" x3="1.0811448" y3="0.77360749" z3="-1.26076129" formalCharge="0">
        <scalar dataType="xsd:string">1</scalar>
        <scalar title="JCH" dataType="xsd:string">[a1; -1.9775 Hz, a2; 159.6366 Hz, a3; -1.7713 Hz, a4; 5.6788 Hz]</scalar>
        <scalar title="valency" dataType="xsd:string">0.98244</scalar>
        <scalar title="numberOfValenceFreeElectrons" dataType="xsd:string">-0.08497</scalar>
        <scalar title="sumOFBondIndices" dataType="xsd:string">0.98244</scalar>
        <scalar title="mullikenCharge" dataType="xsd:string">0.89747</scalar>
        <scalar title="NWCHEM_1JCH" dataType="xsd:string">159.6366</scalar>
        <scalar title="avgNWChem1JCH" dataType="xsd:string">159.6366</scalar>
      </atom>
      <atom id="a7" elementType="H" x3="-0.50315138" y3="1.66953895" z3="-1.26782328" formalCharge="0">
        <scalar dataType="xsd:string">1</scalar>
        <scalar title="JCH" dataType="xsd:string">[a1; -1.2873 Hz, a2; 160.8279 Hz, a3; -2.1185 Hz, a4; 2.8286 Hz]</scalar>
        <scalar title="valency" dataType="xsd:string">0.97957</scalar>
        <scalar title="numberOfValenceFreeElectrons" dataType="xsd:string">-0.09403</scalar>
        <scalar title="sumOFBondIndices" dataType="xsd:string">0.97957</scalar>
        <scalar title="mullikenCharge" dataType="xsd:string">0.88554</scalar>
        <scalar title="NWCHEM_1JCH" dataType="xsd:string">160.8279</scalar>
        <scalar title="avgNWChem1JCH" dataType="xsd:string">160.8279</scalar>
      </atom>
      <atom id="a8" elementType="H" x3="1.0811448" y3="0.77360749" z3="1.26076129" formalCharge="0">
        <scalar dataType="xsd:string">1</scalar>
        <scalar title="JCH" dataType="xsd:string">[a1; -1.9775 Hz, a2; -1.7713 Hz, a3; 159.6366 Hz, a4; 5.6788 Hz]</scalar>
        <scalar title="valency" dataType="xsd:string">0.98244</scalar>
        <scalar title="numberOfValenceFreeElectrons" dataType="xsd:string">-0.08497</scalar>
        <scalar title="sumOFBondIndices" dataType="xsd:string">0.98244</scalar>
        <scalar title="mullikenCharge" dataType="xsd:string">0.89747</scalar>
        <scalar title="NWCHEM_1JCH" dataType="xsd:string">159.6366</scalar>
        <scalar title="avgNWChem1JCH" dataType="xsd:string">159.6366</scalar>
      </atom>
      <atom id="a9" elementType="H" x3="-0.50315138" y3="1.66953895" z3="1.26782328" formalCharge="0">
        <scalar dataType="xsd:string">1</scalar>
        <scalar title="JCH" dataType="xsd:string">[a1; -1.2873 Hz, a2; -2.1185 Hz, a3; 160.8279 Hz, a4; 2.8286 Hz]</scalar>
        <scalar title="valency" dataType="xsd:string">0.97957</scalar>
        <scalar title="numberOfValenceFreeElectrons" dataType="xsd:string">-0.09403</scalar>
        <scalar title="sumOFBondIndices" dataType="xsd:string">0.97957</scalar>
        <scalar title="mullikenCharge" dataType="xsd:string">0.88554</scalar>
        <scalar title="NWCHEM_1JCH" dataType="xsd:string">160.8279</scalar>
        <scalar title="avgNWChem1JCH" dataType="xsd:string">160.8279</scalar>
      </atom>
      <atom id="a10" elementType="H" x3="1.24269118" y3="-1.46376697" z3="0.0" formalCharge="0">
        <scalar dataType="xsd:string">1</scalar>
        <scalar title="JCH" dataType="xsd:string">[a1; -5.3548 Hz, a2; 2.7118 Hz, a3; 2.7118 Hz, a4; 124.1012 Hz]</scalar>
        <scalar title="valency" dataType="xsd:string">0.97708</scalar>
        <scalar title="numberOfValenceFreeElectrons" dataType="xsd:string">-0.06656</scalar>
        <scalar title="sumOFBondIndices" dataType="xsd:string">0.97708</scalar>
        <scalar title="mullikenCharge" dataType="xsd:string">0.91052</scalar>
        <scalar title="Exp1JCH" dataType="xsd:string">126.1</scalar>
        <scalar title="NWCHEM_1JCH" dataType="xsd:string">124.1012</scalar>
        <scalar title="avgNWChem1JCH" dataType="xsd:string">124.69333333333333</scalar>
      </atom>
      <atom id="a11" elementType="H" x3="-0.13713422" y3="-2.11960091" z3="0.88400128" formalCharge="0">
        <scalar dataType="xsd:string">1</scalar>
        <scalar title="JCH" dataType="xsd:string">[a1; -3.2145 Hz, a2; 10.2004 Hz, a3; 1.0844 Hz, a4; 124.9894 Hz]</scalar>
        <scalar title="valency" dataType="xsd:string">0.97112</scalar>
        <scalar title="numberOfValenceFreeElectrons" dataType="xsd:string">-0.07577</scalar>
        <scalar title="sumOFBondIndices" dataType="xsd:string">0.97112</scalar>
        <scalar title="mullikenCharge" dataType="xsd:string">0.89535</scalar>
        <scalar title="Exp1JCH" dataType="xsd:string">126.1</scalar>
        <scalar title="NWCHEM_1JCH" dataType="xsd:string">124.9894</scalar>
        <scalar title="avgNWChem1JCH" dataType="xsd:string">124.69333333333333</scalar>
      </atom>
      <atom id="a12" elementType="H" x3="-0.13713422" y3="-2.11960091" z3="-0.88400128" formalCharge="0">
        <scalar dataType="xsd:string">1</scalar>
        <scalar title="JCH" dataType="xsd:string">[a1; -3.2145 Hz, a2; 1.0844 Hz, a3; 10.2004 Hz, a4; 124.9894 Hz]</scalar>
        <scalar title="valency" dataType="xsd:string">0.97112</scalar>
        <scalar title="numberOfValenceFreeElectrons" dataType="xsd:string">-0.07577</scalar>
        <scalar title="sumOFBondIndices" dataType="xsd:string">0.97112</scalar>
        <scalar title="mullikenCharge" dataType="xsd:string">0.89535</scalar>
        <scalar title="Exp1JCH" dataType="xsd:string">126.1</scalar>
        <scalar title="NWCHEM_1JCH" dataType="xsd:string">124.9894</scalar>
        <scalar title="avgNWChem1JCH" dataType="xsd:string">124.69333333333333</scalar>
      </atom>
    </atomArray>
    <bondArray>
      <bond id="a1_a2" atomRefs2="a1 a2" order="S"/>
      <bond id="a1_a3" atomRefs2="a1 a3" order="S"/>
      <bond id="a1_a4" atomRefs2="a1 a4" order="S"/>
      <bond id="a1_a5" atomRefs2="a1 a5" order="S"/>
      <bond id="a2_a3" atomRefs2="a2 a3" order="S"/>
      <bond id="a2_a6" atomRefs2="a2 a6" order="S"/>
      <bond id="a2_a7" atomRefs2="a2 a7" order="S"/>
      <bond id="a3_a8" atomRefs2="a3 a8" order="S"/>
      <bond id="a3_a9" atomRefs2="a3 a9" order="S"/>
      <bond id="a4_a10" atomRefs2="a4 a10" order="S"/>
      <bond id="a4_a11" atomRefs2="a4 a11" order="S"/>
      <bond id="a4_a12" atomRefs2="a4 a12" order="S"/>
    </bondArray>
  </molecule>
  <molecule id="56_NWChem_1JCH_mulliken">
    <atomArray>
      <atom id="a1" elementType="C" x3="-0.0" y3="0.0" z3="-0.33970633" formalCharge="0">
        <scalar title="valency" dataType="xsd:string">4.16855</scalar>
        <scalar title="numberOfValenceFreeElectrons" dataType="xsd:string">1.21786</scalar>
        <scalar title="sumOFBondIndices" dataType="xsd:string">4.16855</scalar>
        <scalar title="mullikenCharge" dataType="xsd:string">5.38641</scalar>
      </atom>
      <atom id="a2" elementType="F" x3="-0.47074049" y3="-1.17105043" z3="0.130284" formalCharge="0">
        <scalar dataType="xsd:string">9</scalar>
        <scalar title="valency" dataType="xsd:string">1.09125</scalar>
        <scalar title="numberOfValenceFreeElectrons" dataType="xsd:string">8.14345</scalar>
        <scalar title="sumOFBondIndices" dataType="xsd:string">1.09125</scalar>
        <scalar title="mullikenCharge" dataType="xsd:string">9.2347</scalar>
      </atom>
      <atom id="a3" elementType="F" x3="-0.77878917" y3="0.99319843" z3="0.130284" formalCharge="0">
        <scalar dataType="xsd:string">9</scalar>
        <scalar title="valency" dataType="xsd:string">1.09125</scalar>
        <scalar title="numberOfValenceFreeElectrons" dataType="xsd:string">8.14345</scalar>
        <scalar title="sumOFBondIndices" dataType="xsd:string">1.09125</scalar>
        <scalar title="mullikenCharge" dataType="xsd:string">9.2347</scalar>
      </atom>
      <atom id="a4" elementType="F" x3="1.24952966" y3="0.17785199" z3="0.130284" formalCharge="0">
        <scalar dataType="xsd:string">9</scalar>
        <scalar title="valency" dataType="xsd:string">1.09125</scalar>
        <scalar title="numberOfValenceFreeElectrons" dataType="xsd:string">8.14345</scalar>
        <scalar title="sumOFBondIndices" dataType="xsd:string">1.09125</scalar>
        <scalar title="mullikenCharge" dataType="xsd:string">9.2347</scalar>
      </atom>
      <atom id="a5" elementType="H" x3="0.0" y3="0.0" z3="-1.42908716" formalCharge="0">
        <scalar dataType="xsd:string">1</scalar>
        <scalar title="JCH" dataType="xsd:string">[a1; 240.8610 Hz]</scalar>
        <scalar title="valency" dataType="xsd:string">0.96695</scalar>
        <scalar title="numberOfValenceFreeElectrons" dataType="xsd:string">-0.05744</scalar>
        <scalar title="sumOFBondIndices" dataType="xsd:string">0.96695</scalar>
        <scalar title="mullikenCharge" dataType="xsd:string">0.9095099999999999</scalar>
        <scalar title="Exp1JCH" dataType="xsd:string">239.1</scalar>
        <scalar title="NWCHEM_1JCH" dataType="xsd:string">240.8610</scalar>
        <scalar title="avgNWChem1JCH" dataType="xsd:string">240.861</scalar>
      </atom>
    </atomArray>
    <bondArray>
      <bond id="a1_a2" atomRefs2="a1 a2" order="S"/>
      <bond id="a1_a3" atomRefs2="a1 a3" order="S"/>
      <bond id="a1_a4" atomRefs2="a1 a4" order="S"/>
      <bond id="a1_a5" atomRefs2="a1 a5" order="S"/>
    </bondArray>
  </molecule>
  <molecule id="71_NWChem_1JCH_mulliken">
    <atomArray>
      <atom id="a1" elementType="N" x3="0.00203937" y3="1.00472229" z3="0.2796702" formalCharge="0">
        <scalar title="valency" dataType="xsd:string">2.8568</scalar>
        <scalar title="numberOfValenceFreeElectrons" dataType="xsd:string">4.51094</scalar>
        <scalar title="sumOFBondIndices" dataType="xsd:string">2.8568</scalar>
        <scalar title="mullikenCharge" dataType="xsd:string">7.3677399999999995</scalar>
      </atom>
      <atom id="a2" elementType="C" x3="1.05831452" y3="0.01123649" z3="-0.06118313" formalCharge="0">
        <scalar dataType="xsd:string">6</scalar>
        <scalar title="valency" dataType="xsd:string">3.85809</scalar>
        <scalar title="numberOfValenceFreeElectrons" dataType="xsd:string">2.22664</scalar>
        <scalar title="sumOFBondIndices" dataType="xsd:string">3.85809</scalar>
        <scalar title="mullikenCharge" dataType="xsd:string">6.08473</scalar>
      </atom>
      <atom id="a3" elementType="C" x3="-1.0582819" y3="0.01551202" z3="-0.06106774" formalCharge="0">
        <scalar dataType="xsd:string">6</scalar>
        <scalar title="valency" dataType="xsd:string">3.85809</scalar>
        <scalar title="numberOfValenceFreeElectrons" dataType="xsd:string">2.22665</scalar>
        <scalar title="sumOFBondIndices" dataType="xsd:string">3.85809</scalar>
        <scalar title="mullikenCharge" dataType="xsd:string">6.08474</scalar>
      </atom>
      <atom id="a4" elementType="C" x3="-0.00224585" y3="-1.11071147" z3="0.06229576" formalCharge="0">
        <scalar dataType="xsd:string">6</scalar>
        <scalar title="valency" dataType="xsd:string">3.85803</scalar>
        <scalar title="numberOfValenceFreeElectrons" dataType="xsd:string">2.38888</scalar>
        <scalar title="sumOFBondIndices" dataType="xsd:string">3.85803</scalar>
        <scalar title="mullikenCharge" dataType="xsd:string">6.24691</scalar>
      </atom>
      <atom id="a5" elementType="H" x3="0.00372859" y3="1.85201135" z3="-0.27851022" formalCharge="0">
        <scalar dataType="xsd:string">1</scalar>
        <scalar title="JCH" dataType="xsd:string">[a2; -1.7991 Hz, a3; -1.7989 Hz, a4; 10.8417 Hz]</scalar>
        <scalar title="valency" dataType="xsd:string">0.96148</scalar>
        <scalar title="numberOfValenceFreeElectrons" dataType="xsd:string">-0.15365</scalar>
        <scalar title="sumOFBondIndices" dataType="xsd:string">0.96148</scalar>
        <scalar title="mullikenCharge" dataType="xsd:string">0.80783</scalar>
        <scalar title="NWCHEM_1JCH" dataType="xsd:string"/>
        <scalar title="avgNWChem1JCH" dataType="xsd:string"/>
      </atom>
      <atom id="a6" elementType="H" x3="1.90004319" y3="-0.00735565" z3="0.63533945" formalCharge="0">
        <scalar dataType="xsd:string">1</scalar>
        <scalar title="JCH" dataType="xsd:string">[a2; 148.2747 Hz, a3; 10.3817 Hz, a4; -2.7414 Hz]</scalar>
        <scalar title="valency" dataType="xsd:string">0.9625</scalar>
        <scalar title="numberOfValenceFreeElectrons" dataType="xsd:string">-0.06962</scalar>
        <scalar title="sumOFBondIndices" dataType="xsd:string">0.9625</scalar>
        <scalar title="mullikenCharge" dataType="xsd:string">0.89288</scalar>
        <scalar title="Exp1JCH" dataType="xsd:string">140</scalar>
        <scalar title="NWCHEM_1JCH" dataType="xsd:string">148.2747</scalar>
        <scalar title="avgNWChem1JCH" dataType="xsd:string">140.8191</scalar>
      </atom>
      <atom id="a7" elementType="H" x3="1.44530262" y3="0.10168803" z3="-1.08381913" formalCharge="0">
        <scalar dataType="xsd:string">1</scalar>
        <scalar title="JCH" dataType="xsd:string">[a2; 133.3629 Hz, a3; 0.3634 Hz, a4; -2.8315 Hz]</scalar>
        <scalar title="valency" dataType="xsd:string">0.96213</scalar>
        <scalar title="numberOfValenceFreeElectrons" dataType="xsd:string">-0.04283</scalar>
        <scalar title="sumOFBondIndices" dataType="xsd:string">0.96213</scalar>
        <scalar title="mullikenCharge" dataType="xsd:string">0.9193</scalar>
        <scalar title="Exp1JCH" dataType="xsd:string">140</scalar>
        <scalar title="NWCHEM_1JCH" dataType="xsd:string">133.3629</scalar>
        <scalar title="avgNWChem1JCH" dataType="xsd:string">140.8191</scalar>
      </atom>
      <atom id="a8" elementType="H" x3="-1.89996463" y3="3.1643E-4" z3="0.63559237" formalCharge="0">
        <scalar dataType="xsd:string">1</scalar>
        <scalar title="JCH" dataType="xsd:string">[a2; 10.3809 Hz, a3; 148.2724 Hz, a4; -2.7416 Hz]</scalar>
        <scalar title="valency" dataType="xsd:string">0.9625</scalar>
        <scalar title="numberOfValenceFreeElectrons" dataType="xsd:string">-0.06962</scalar>
        <scalar title="sumOFBondIndices" dataType="xsd:string">0.9625</scalar>
        <scalar title="mullikenCharge" dataType="xsd:string">0.89288</scalar>
        <scalar title="Exp1JCH" dataType="xsd:string">140</scalar>
        <scalar title="NWCHEM_1JCH" dataType="xsd:string">148.2724</scalar>
        <scalar title="avgNWChem1JCH" dataType="xsd:string">140.8191</scalar>
      </atom>
      <atom id="a9" elementType="H" x3="-1.44506295" y3="0.10753505" z3="-1.08364003" formalCharge="0">
        <scalar dataType="xsd:string">1</scalar>
        <scalar title="JCH" dataType="xsd:string">[a2; 0.3632 Hz, a3; 133.3664 Hz, a4; -2.8309 Hz]</scalar>
        <scalar title="valency" dataType="xsd:string">0.96213</scalar>
        <scalar title="numberOfValenceFreeElectrons" dataType="xsd:string">-0.04284</scalar>
        <scalar title="sumOFBondIndices" dataType="xsd:string">0.96213</scalar>
        <scalar title="mullikenCharge" dataType="xsd:string">0.91929</scalar>
        <scalar title="Exp1JCH" dataType="xsd:string">140</scalar>
        <scalar title="NWCHEM_1JCH" dataType="xsd:string">133.3664</scalar>
        <scalar title="avgNWChem1JCH" dataType="xsd:string">140.8191</scalar>
      </atom>
      <atom id="a10" elementType="H" x3="-0.00314679" y3="-1.57541187" z3="1.04818282" formalCharge="0">
        <scalar dataType="xsd:string">1</scalar>
        <scalar title="JCH" dataType="xsd:string">[a2; -3.7234 Hz, a3; -3.7235 Hz, a4; 135.5040 Hz]</scalar>
        <scalar title="valency" dataType="xsd:string">0.97133</scalar>
        <scalar title="numberOfValenceFreeElectrons" dataType="xsd:string">-0.08036</scalar>
        <scalar title="sumOFBondIndices" dataType="xsd:string">0.97133</scalar>
        <scalar title="mullikenCharge" dataType="xsd:string">0.89097</scalar>
        <scalar title="Exp1JCH" dataType="xsd:string">134</scalar>
        <scalar title="NWCHEM_1JCH" dataType="xsd:string">135.5040</scalar>
        <scalar title="avgNWChem1JCH" dataType="xsd:string">136.5067</scalar>
      </atom>
      <atom id="a11" elementType="H" x3="-0.00383789" y3="-1.88504005" z3="-0.70392827" formalCharge="0">
        <scalar dataType="xsd:string">1</scalar>
        <scalar title="JCH" dataType="xsd:string">[a2; -2.1151 Hz, a3; -2.1150 Hz, a4; 137.5094 Hz]</scalar>
        <scalar title="valency" dataType="xsd:string">0.97096</scalar>
        <scalar title="numberOfValenceFreeElectrons" dataType="xsd:string">-0.07825</scalar>
        <scalar title="sumOFBondIndices" dataType="xsd:string">0.97096</scalar>
        <scalar title="mullikenCharge" dataType="xsd:string">0.89271</scalar>
        <scalar title="Exp1JCH" dataType="xsd:string">134</scalar>
        <scalar title="NWCHEM_1JCH" dataType="xsd:string">137.5094</scalar>
        <scalar title="avgNWChem1JCH" dataType="xsd:string">136.5067</scalar>
      </atom>
    </atomArray>
    <bondArray>
      <bond id="a1_a2" atomRefs2="a1 a2" order="S"/>
      <bond id="a1_a3" atomRefs2="a1 a3" order="S"/>
      <bond id="a1_a5" atomRefs2="a1 a5" order="S"/>
      <bond id="a2_a4" atomRefs2="a2 a4" order="S"/>
      <bond id="a2_a6" atomRefs2="a2 a6" order="S"/>
      <bond id="a2_a7" atomRefs2="a2 a7" order="S"/>
      <bond id="a3_a4" atomRefs2="a3 a4" order="S"/>
      <bond id="a3_a8" atomRefs2="a3 a8" order="S"/>
      <bond id="a3_a9" atomRefs2="a3 a9" order="S"/>
      <bond id="a4_a10" atomRefs2="a4 a10" order="S"/>
      <bond id="a4_a11" atomRefs2="a4 a11" order="S"/>
    </bondArray>
  </molecule>
  <molecule id="63_NWChem_1JCH_mulliken">
    <atomArray>
      <atom id="a1" elementType="C" x3="0.0" y3="0.0" z3="0.60013564" formalCharge="0">
        <scalar title="valency" dataType="xsd:string">3.80063</scalar>
        <scalar title="numberOfValenceFreeElectrons" dataType="xsd:string">2.33292</scalar>
        <scalar title="sumOFBondIndices" dataType="xsd:string">3.80063</scalar>
        <scalar title="mullikenCharge" dataType="xsd:string">6.13355</scalar>
      </atom>
      <atom id="a2" elementType="C" x3="0.0" y3="0.0" z3="-0.60013564" formalCharge="0">
        <scalar dataType="xsd:string">6</scalar>
        <scalar title="valency" dataType="xsd:string">3.80063</scalar>
        <scalar title="numberOfValenceFreeElectrons" dataType="xsd:string">2.33292</scalar>
        <scalar title="sumOFBondIndices" dataType="xsd:string">3.80063</scalar>
        <scalar title="mullikenCharge" dataType="xsd:string">6.13355</scalar>
      </atom>
      <atom id="a3" elementType="H" x3="0.0" y3="0.0" z3="1.66338837" formalCharge="0">
        <scalar dataType="xsd:string">1</scalar>
        <scalar title="JCH" dataType="xsd:string">[a1; 260.9445 Hz, a2; 51.1149 Hz]</scalar>
        <scalar title="valency" dataType="xsd:string">0.98722</scalar>
        <scalar title="numberOfValenceFreeElectrons" dataType="xsd:string">-0.12077</scalar>
        <scalar title="sumOFBondIndices" dataType="xsd:string">0.98722</scalar>
        <scalar title="mullikenCharge" dataType="xsd:string">0.8664499999999999</scalar>
        <scalar title="Exp1JCH" dataType="xsd:string">249</scalar>
        <scalar title="NWCHEM_1JCH" dataType="xsd:string">260.9445</scalar>
        <scalar title="avgNWChem1JCH" dataType="xsd:string">260.9445</scalar>
      </atom>
      <atom id="a4" elementType="H" x3="0.0" y3="0.0" z3="-1.66338837" formalCharge="0">
        <scalar dataType="xsd:string">1</scalar>
        <scalar title="JCH" dataType="xsd:string">[a1; 51.1149 Hz, a2; 260.9445 Hz]</scalar>
        <scalar title="valency" dataType="xsd:string">0.98722</scalar>
        <scalar title="numberOfValenceFreeElectrons" dataType="xsd:string">-0.12077</scalar>
        <scalar title="sumOFBondIndices" dataType="xsd:string">0.98722</scalar>
        <scalar title="mullikenCharge" dataType="xsd:string">0.8664499999999999</scalar>
        <scalar title="Exp1JCH" dataType="xsd:string">249</scalar>
        <scalar title="NWCHEM_1JCH" dataType="xsd:string">260.9445</scalar>
        <scalar title="avgNWChem1JCH" dataType="xsd:string">260.9445</scalar>
      </atom>
    </atomArray>
    <bondArray>
      <bond id="a1_a2" atomRefs2="a1 a2" order="T"/>
      <bond id="a1_a3" atomRefs2="a1 a3" order="S"/>
      <bond id="a2_a4" atomRefs2="a2 a4" order="S"/>
    </bondArray>
  </molecule>
  <molecule id="161_NWChem_1JCH_mulliken">
    <atomArray>
      <atom id="a1" elementType="O" x3="-0.0196077" y3="1.13804462" z3="0.0" formalCharge="0">
        <scalar title="valency" dataType="xsd:string">2.25671</scalar>
        <scalar title="numberOfValenceFreeElectrons" dataType="xsd:string">5.91784</scalar>
        <scalar title="sumOFBondIndices" dataType="xsd:string">2.25671</scalar>
        <scalar title="mullikenCharge" dataType="xsd:string">8.17455</scalar>
      </atom>
      <atom id="a2" elementType="N" x3="-1.16201465" y3="0.31774353" z3="0.0" formalCharge="0">
        <scalar dataType="xsd:string">7</scalar>
        <scalar title="valency" dataType="xsd:string">2.8217</scalar>
        <scalar title="numberOfValenceFreeElectrons" dataType="xsd:string">4.31138</scalar>
        <scalar title="sumOFBondIndices" dataType="xsd:string">2.8217</scalar>
        <scalar title="mullikenCharge" dataType="xsd:string">7.13308</scalar>
      </atom>
      <atom id="a3" elementType="C" x3="-0.70247939" y3="-0.90788893" z3="0.0" formalCharge="0">
        <scalar dataType="xsd:string">6</scalar>
        <scalar title="valency" dataType="xsd:string">3.93724</scalar>
        <scalar title="numberOfValenceFreeElectrons" dataType="xsd:string">2.01967</scalar>
        <scalar title="sumOFBondIndices" dataType="xsd:string">3.93724</scalar>
        <scalar title="mullikenCharge" dataType="xsd:string">5.956910000000001</scalar>
      </atom>
      <atom id="a4" elementType="C" x3="0.71876772" y3="-0.95553849" z3="0.0" formalCharge="0">
        <scalar dataType="xsd:string">6</scalar>
        <scalar title="valency" dataType="xsd:string">3.89675</scalar>
        <scalar title="numberOfValenceFreeElectrons" dataType="xsd:string">2.32431</scalar>
        <scalar title="sumOFBondIndices" dataType="xsd:string">3.89675</scalar>
        <scalar title="mullikenCharge" dataType="xsd:string">6.22106</scalar>
      </atom>
      <atom id="a5" elementType="C" x3="1.07431051" y3="0.35301475" z3="0.0" formalCharge="0">
        <scalar dataType="xsd:string">6</scalar>
        <scalar title="valency" dataType="xsd:string">3.8474</scalar>
        <scalar title="numberOfValenceFreeElectrons" dataType="xsd:string">2.02087</scalar>
        <scalar title="sumOFBondIndices" dataType="xsd:string">3.8474</scalar>
        <scalar title="mullikenCharge" dataType="xsd:string">5.86827</scalar>
      </atom>
      <atom id="a6" elementType="H" x3="-1.40742984" y3="-1.7260287" z3="0.0" formalCharge="0">
        <scalar dataType="xsd:string">1</scalar>
        <scalar title="JCH" dataType="xsd:string">[a3; 188.3219 Hz, a4; 10.0708 Hz, a5; 4.3739 Hz]</scalar>
        <scalar title="valency" dataType="xsd:string">0.97477</scalar>
        <scalar title="numberOfValenceFreeElectrons" dataType="xsd:string">-0.09273</scalar>
        <scalar title="sumOFBondIndices" dataType="xsd:string">0.97477</scalar>
        <scalar title="mullikenCharge" dataType="xsd:string">0.88204</scalar>
        <scalar title="Exp1JCH" dataType="xsd:string">187.6</scalar>
        <scalar title="NWCHEM_1JCH" dataType="xsd:string">188.3219</scalar>
        <scalar title="avgNWChem1JCH" dataType="xsd:string">188.3219</scalar>
      </atom>
      <atom id="a7" elementType="H" x3="1.35980124" y3="-1.81981535" z3="0.0" formalCharge="0">
        <scalar dataType="xsd:string">1</scalar>
        <scalar title="JCH" dataType="xsd:string">[a3; 6.0551 Hz, a4; 183.6709 Hz, a5; 10.8638 Hz]</scalar>
        <scalar title="valency" dataType="xsd:string">0.98184</scalar>
        <scalar title="numberOfValenceFreeElectrons" dataType="xsd:string">-0.09342</scalar>
        <scalar title="sumOFBondIndices" dataType="xsd:string">0.98184</scalar>
        <scalar title="mullikenCharge" dataType="xsd:string">0.88842</scalar>
        <scalar title="Exp1JCH" dataType="xsd:string">184.6</scalar>
        <scalar title="NWCHEM_1JCH" dataType="xsd:string">183.6709</scalar>
        <scalar title="avgNWChem1JCH" dataType="xsd:string">183.6709</scalar>
      </atom>
      <atom id="a8" elementType="H" x3="2.02252096" y3="0.86564284" z3="0.0" formalCharge="0">
        <scalar dataType="xsd:string">1</scalar>
        <scalar title="JCH" dataType="xsd:string">[a3; 6.4178 Hz, a4; 14.2788 Hz, a5; 203.0899 Hz]</scalar>
        <scalar title="valency" dataType="xsd:string">0.97651</scalar>
        <scalar title="numberOfValenceFreeElectrons" dataType="xsd:string">-0.10085</scalar>
        <scalar title="sumOFBondIndices" dataType="xsd:string">0.97651</scalar>
        <scalar title="mullikenCharge" dataType="xsd:string">0.87566</scalar>
        <scalar title="Exp1JCH" dataType="xsd:string">203.5</scalar>
        <scalar title="NWCHEM_1JCH" dataType="xsd:string">203.0899</scalar>
        <scalar title="avgNWChem1JCH" dataType="xsd:string">203.0899</scalar>
      </atom>
    </atomArray>
    <bondArray>
      <bond id="a1_a2" atomRefs2="a1 a2" order="S"/>
      <bond id="a1_a5" atomRefs2="a1 a5" order="S"/>
      <bond id="a2_a3" atomRefs2="a2 a3" order="D"/>
      <bond id="a3_a4" atomRefs2="a3 a4" order="S"/>
      <bond id="a3_a6" atomRefs2="a3 a6" order="S"/>
      <bond id="a4_a5" atomRefs2="a4 a5" order="D"/>
      <bond id="a4_a7" atomRefs2="a4 a7" order="S"/>
      <bond id="a5_a8" atomRefs2="a5 a8" order="S"/>
    </bondArray>
  </molecule>
  <molecule id="99_NWChem_1JCH_mulliken">
    <atomArray>
      <atom id="a1" elementType="C" x3="-0.78492545" y3="-1.19150207" z3="-0.46974681" formalCharge="0">
        <scalar title="valency" dataType="xsd:string">3.82373</scalar>
        <scalar title="numberOfValenceFreeElectrons" dataType="xsd:string">2.3855</scalar>
        <scalar title="sumOFBondIndices" dataType="xsd:string">3.82373</scalar>
        <scalar title="mullikenCharge" dataType="xsd:string">6.20923</scalar>
      </atom>
      <atom id="a2" elementType="C" x3="0.77517442" y3="-1.19776897" z3="-0.47076126" formalCharge="0">
        <scalar dataType="xsd:string">6</scalar>
        <scalar title="valency" dataType="xsd:string">3.82379</scalar>
        <scalar title="numberOfValenceFreeElectrons" dataType="xsd:string">2.38541</scalar>
        <scalar title="sumOFBondIndices" dataType="xsd:string">3.82379</scalar>
        <scalar title="mullikenCharge" dataType="xsd:string">6.209199999999999</scalar>
      </atom>
      <atom id="a3" elementType="C" x3="1.12882763" y3="0.10773599" z3="0.32226645" formalCharge="0">
        <scalar dataType="xsd:string">6</scalar>
        <scalar title="valency" dataType="xsd:string">3.77344</scalar>
        <scalar title="numberOfValenceFreeElectrons" dataType="xsd:string">2.31071</scalar>
        <scalar title="sumOFBondIndices" dataType="xsd:string">3.77344</scalar>
        <scalar title="mullikenCharge" dataType="xsd:string">6.084149999999999</scalar>
      </atom>
      <atom id="a4" elementType="C" x3="-1.12695753" y3="0.11560127" z3="0.32593526" formalCharge="0">
        <scalar dataType="xsd:string">6</scalar>
        <scalar title="valency" dataType="xsd:string">3.77338</scalar>
        <scalar title="numberOfValenceFreeElectrons" dataType="xsd:string">2.31057</scalar>
        <scalar title="sumOFBondIndices" dataType="xsd:string">3.77338</scalar>
        <scalar title="mullikenCharge" dataType="xsd:string">6.08395</scalar>
      </atom>
      <atom id="a5" elementType="C" x3="-0.66525179" y3="1.27328247" z3="-0.54637416" formalCharge="0">
        <scalar dataType="xsd:string">6</scalar>
        <scalar title="valency" dataType="xsd:string">3.82484</scalar>
        <scalar title="numberOfValenceFreeElectrons" dataType="xsd:string">2.30554</scalar>
        <scalar title="sumOFBondIndices" dataType="xsd:string">3.82484</scalar>
        <scalar title="mullikenCharge" dataType="xsd:string">6.130380000000001</scalar>
      </atom>
      <atom id="a6" elementType="C" x3="0.67210405" y3="1.26849776" z3="-0.54879765" formalCharge="0">
        <scalar dataType="xsd:string">6</scalar>
        <scalar title="valency" dataType="xsd:string">3.8247</scalar>
        <scalar title="numberOfValenceFreeElectrons" dataType="xsd:string">2.3057</scalar>
        <scalar title="sumOFBondIndices" dataType="xsd:string">3.8247</scalar>
        <scalar title="mullikenCharge" dataType="xsd:string">6.1304</scalar>
      </atom>
      <atom id="a7" elementType="C" x3="0.00261394" y3="0.1013933" z3="1.38327041" formalCharge="0">
        <scalar dataType="xsd:string">6</scalar>
        <scalar title="valency" dataType="xsd:string">3.83357</scalar>
        <scalar title="numberOfValenceFreeElectrons" dataType="xsd:string">2.39078</scalar>
        <scalar title="sumOFBondIndices" dataType="xsd:string">3.83357</scalar>
        <scalar title="mullikenCharge" dataType="xsd:string">6.224349999999999</scalar>
      </atom>
      <atom id="a8" elementType="H" x3="-1.1839868" y3="-2.067173" z3="0.04803234" formalCharge="0">
        <scalar dataType="xsd:string">1</scalar>
        <scalar title="JCH" dataType="xsd:string">[a1; 130.3127 Hz, a2; -0.1839 Hz, a3; 0.6236 Hz, a4; -1.7881 Hz, a5; 7.2675 Hz, a6; 0.2321 Hz, a7; 0.3133 Hz]</scalar>
        <scalar title="valency" dataType="xsd:string">0.97076</scalar>
        <scalar title="numberOfValenceFreeElectrons" dataType="xsd:string">-0.07795</scalar>
        <scalar title="sumOFBondIndices" dataType="xsd:string">0.97076</scalar>
        <scalar title="mullikenCharge" dataType="xsd:string">0.89281</scalar>
        <scalar title="Exp1JCH" dataType="xsd:string">133</scalar>
        <scalar title="NWCHEM_1JCH" dataType="xsd:string">130.3127</scalar>
        <scalar title="avgNWChem1JCH" dataType="xsd:string">132.82842499999998</scalar>
      </atom>
      <atom id="a9" elementType="H" x3="-1.20991199" y3="-1.17720964" z3="-1.47425491" formalCharge="0">
        <scalar dataType="xsd:string">1</scalar>
        <scalar title="JCH" dataType="xsd:string">[a1; 135.3468 Hz, a2; -1.6478 Hz, a3; 2.1621 Hz, a4; -1.7288 Hz, a5; 3.9003 Hz, a6; -0.0525 Hz, a7; 6.2173 Hz]</scalar>
        <scalar title="valency" dataType="xsd:string">0.97469</scalar>
        <scalar title="numberOfValenceFreeElectrons" dataType="xsd:string">-0.08095</scalar>
        <scalar title="sumOFBondIndices" dataType="xsd:string">0.97469</scalar>
        <scalar title="mullikenCharge" dataType="xsd:string">0.89374</scalar>
        <scalar title="Exp1JCH" dataType="xsd:string">133</scalar>
        <scalar title="NWCHEM_1JCH" dataType="xsd:string">135.3468</scalar>
        <scalar title="avgNWChem1JCH" dataType="xsd:string">132.82842499999998</scalar>
      </atom>
      <atom id="a10" elementType="H" x3="1.16741732" y3="-2.0751973" z3="0.04930357" formalCharge="0">
        <scalar dataType="xsd:string">1</scalar>
        <scalar title="JCH" dataType="xsd:string">[a1; -0.2076 Hz, a2; 130.2631 Hz, a3; -1.8103 Hz, a4; 0.5961 Hz, a5; 0.2303 Hz, a6; 7.2829 Hz, a7; 0.3276 Hz]</scalar>
        <scalar title="valency" dataType="xsd:string">0.97073</scalar>
        <scalar title="numberOfValenceFreeElectrons" dataType="xsd:string">-0.07785</scalar>
        <scalar title="sumOFBondIndices" dataType="xsd:string">0.97073</scalar>
        <scalar title="mullikenCharge" dataType="xsd:string">0.89288</scalar>
        <scalar title="Exp1JCH" dataType="xsd:string">133</scalar>
        <scalar title="NWCHEM_1JCH" dataType="xsd:string">130.2631</scalar>
        <scalar title="avgNWChem1JCH" dataType="xsd:string">132.82842499999998</scalar>
      </atom>
      <atom id="a11" elementType="H" x3="1.19947672" y3="-1.18992294" z3="-1.47565973" formalCharge="0">
        <scalar dataType="xsd:string">1</scalar>
        <scalar title="JCH" dataType="xsd:string">[a1; -1.6218 Hz, a2; 135.3911 Hz, a3; -1.7154 Hz, a4; 2.2000 Hz, a5; -0.0575 Hz, a6; 3.8703 Hz, a7; 6.2521 Hz]</scalar>
        <scalar title="valency" dataType="xsd:string">0.97473</scalar>
        <scalar title="numberOfValenceFreeElectrons" dataType="xsd:string">-0.08101</scalar>
        <scalar title="sumOFBondIndices" dataType="xsd:string">0.97473</scalar>
        <scalar title="mullikenCharge" dataType="xsd:string">0.89372</scalar>
        <scalar title="Exp1JCH" dataType="xsd:string">133</scalar>
        <scalar title="NWCHEM_1JCH" dataType="xsd:string">135.3911</scalar>
        <scalar title="avgNWChem1JCH" dataType="xsd:string">132.82842499999998</scalar>
      </atom>
      <atom id="a12" elementType="H" x3="2.155977" y3="0.15041475" z3="0.68319043" formalCharge="0">
        <scalar dataType="xsd:string">1</scalar>
        <scalar title="JCH" dataType="xsd:string">[a1; 4.6714 Hz, a2; 1.9439 Hz, a3; 145.8098 Hz, a4; 8.6591 Hz, a5; 6.1642 Hz, a6; -0.5456 Hz, a7; -0.2250 Hz]</scalar>
        <scalar title="valency" dataType="xsd:string">0.97178</scalar>
        <scalar title="numberOfValenceFreeElectrons" dataType="xsd:string">-0.08082</scalar>
        <scalar title="sumOFBondIndices" dataType="xsd:string">0.97178</scalar>
        <scalar title="mullikenCharge" dataType="xsd:string">0.89096</scalar>
        <scalar title="Exp1JCH" dataType="xsd:string">145</scalar>
        <scalar title="NWCHEM_1JCH" dataType="xsd:string">145.8098</scalar>
        <scalar title="avgNWChem1JCH" dataType="xsd:string">145.80745000000002</scalar>
      </atom>
      <atom id="a13" elementType="H" x3="-2.15249263" y3="0.1650055" z3="0.69036525" formalCharge="0">
        <scalar dataType="xsd:string">1</scalar>
        <scalar title="JCH" dataType="xsd:string">[a1; 1.9448 Hz, a2; 4.6642 Hz, a3; 8.6558 Hz, a4; 145.8051 Hz, a5; -0.5481 Hz, a6; 6.1690 Hz, a7; -0.2238 Hz]</scalar>
        <scalar title="valency" dataType="xsd:string">0.97179</scalar>
        <scalar title="numberOfValenceFreeElectrons" dataType="xsd:string">-0.0808</scalar>
        <scalar title="sumOFBondIndices" dataType="xsd:string">0.97179</scalar>
        <scalar title="mullikenCharge" dataType="xsd:string">0.8909900000000001</scalar>
        <scalar title="Exp1JCH" dataType="xsd:string">145</scalar>
        <scalar title="NWCHEM_1JCH" dataType="xsd:string">145.8051</scalar>
        <scalar title="avgNWChem1JCH" dataType="xsd:string">145.80745000000002</scalar>
      </atom>
      <atom id="a14" elementType="H" x3="-1.31870681" y3="1.89737979" z3="-1.14232111" formalCharge="0">
        <scalar dataType="xsd:string">1</scalar>
        <scalar title="JCH" dataType="xsd:string">[a1; 0.8990 Hz, a2; -2.2909 Hz, a3; 8.1123 Hz, a4; 7.7063 Hz, a5; 168.8357 Hz, a6; 3.1508 Hz, a7; 3.4562 Hz]</scalar>
        <scalar title="valency" dataType="xsd:string">0.98201</scalar>
        <scalar title="numberOfValenceFreeElectrons" dataType="xsd:string">-0.08612</scalar>
        <scalar title="sumOFBondIndices" dataType="xsd:string">0.98201</scalar>
        <scalar title="mullikenCharge" dataType="xsd:string">0.8958900000000001</scalar>
        <scalar title="Exp1JCH" dataType="xsd:string">166</scalar>
        <scalar title="NWCHEM_1JCH" dataType="xsd:string">168.8357</scalar>
        <scalar title="avgNWChem1JCH" dataType="xsd:string">168.83960000000002</scalar>
      </atom>
      <atom id="a15" elementType="H" x3="1.32798701" y3="1.88802272" z3="-1.14705181" formalCharge="0">
        <scalar dataType="xsd:string">1</scalar>
        <scalar title="JCH" dataType="xsd:string">[a1; -2.2936 Hz, a2; 0.8982 Hz, a3; 7.7091 Hz, a4; 8.1154 Hz, a5; 3.1510 Hz, a6; 168.8435 Hz, a7; 3.4575 Hz]</scalar>
        <scalar title="valency" dataType="xsd:string">0.98201</scalar>
        <scalar title="numberOfValenceFreeElectrons" dataType="xsd:string">-0.08613</scalar>
        <scalar title="sumOFBondIndices" dataType="xsd:string">0.98201</scalar>
        <scalar title="mullikenCharge" dataType="xsd:string">0.89588</scalar>
        <scalar title="Exp1JCH" dataType="xsd:string">166</scalar>
        <scalar title="NWCHEM_1JCH" dataType="xsd:string">168.8435</scalar>
        <scalar title="avgNWChem1JCH" dataType="xsd:string">168.83960000000002</scalar>
      </atom>
      <atom id="a16" elementType="H" x3="0.00669245" y3="0.99315679" z3="2.01222804" formalCharge="0">
        <scalar dataType="xsd:string">1</scalar>
        <scalar title="JCH" dataType="xsd:string">[a1; 8.0594 Hz, a2; 8.0690 Hz, a3; -1.2352 Hz, a4; -1.2334 Hz, a5; 1.5097 Hz, a6; 1.5058 Hz, a7; 136.5959 Hz]</scalar>
        <scalar title="valency" dataType="xsd:string">0.97387</scalar>
        <scalar title="numberOfValenceFreeElectrons" dataType="xsd:string">-0.09155</scalar>
        <scalar title="sumOFBondIndices" dataType="xsd:string">0.97387</scalar>
        <scalar title="mullikenCharge" dataType="xsd:string">0.88232</scalar>
        <scalar title="Exp1JCH" dataType="xsd:string">136</scalar>
        <scalar title="NWCHEM_1JCH" dataType="xsd:string">136.5959</scalar>
        <scalar title="avgNWChem1JCH" dataType="xsd:string">136.5959</scalar>
      </atom>
      <atom id="a17" elementType="H" x3="5.593E-4" y3="-0.7953549" z3="2.00970256" formalCharge="0">
        <scalar dataType="xsd:string">1</scalar>
        <scalar title="JCH" dataType="xsd:string">[a1; 1.5126 Hz, a2; 1.5212 Hz, a3; -0.7397 Hz, a4; -0.7407 Hz, a5; 8.8158 Hz, a6; 8.8068 Hz, a7; 129.6176 Hz]</scalar>
        <scalar title="valency" dataType="xsd:string">0.97002</scalar>
        <scalar title="numberOfValenceFreeElectrons" dataType="xsd:string">-0.07085</scalar>
        <scalar title="sumOFBondIndices" dataType="xsd:string">0.97002</scalar>
        <scalar title="mullikenCharge" dataType="xsd:string">0.89917</scalar>
        <scalar title="Exp1JCH" dataType="xsd:string">130</scalar>
        <scalar title="NWCHEM_1JCH" dataType="xsd:string">129.6176</scalar>
        <scalar title="avgNWChem1JCH" dataType="xsd:string">129.6176</scalar>
      </atom>
    </atomArray>
    <bondArray>
      <bond id="a1_a2" atomRefs2="a1 a2" order="S"/>
      <bond id="a1_a4" atomRefs2="a1 a4" order="S"/>
      <bond id="a1_a8" atomRefs2="a1 a8" order="S"/>
      <bond id="a1_a9" atomRefs2="a1 a9" order="S"/>
      <bond id="a2_a3" atomRefs2="a2 a3" order="S"/>
      <bond id="a2_a10" atomRefs2="a2 a10" order="S"/>
      <bond id="a2_a11" atomRefs2="a2 a11" order="S"/>
      <bond id="a3_a6" atomRefs2="a3 a6" order="S"/>
      <bond id="a3_a7" atomRefs2="a3 a7" order="S"/>
      <bond id="a3_a12" atomRefs2="a3 a12" order="S"/>
      <bond id="a4_a5" atomRefs2="a4 a5" order="S"/>
      <bond id="a4_a7" atomRefs2="a4 a7" order="S"/>
      <bond id="a4_a13" atomRefs2="a4 a13" order="S"/>
      <bond id="a5_a6" atomRefs2="a5 a6" order="D"/>
      <bond id="a5_a14" atomRefs2="a5 a14" order="S"/>
      <bond id="a6_a15" atomRefs2="a6 a15" order="S"/>
      <bond id="a7_a16" atomRefs2="a7 a16" order="S"/>
      <bond id="a7_a17" atomRefs2="a7 a17" order="S"/>
    </bondArray>
  </molecule>
  <molecule id="85_NWChem_1JCH_mulliken">
    <atomArray>
      <atom id="a1" elementType="C" x3="-1.1317E-4" y3="0.00537579" z3="0.0" formalCharge="0">
        <scalar title="valency" dataType="xsd:string">3.83193</scalar>
        <scalar title="numberOfValenceFreeElectrons" dataType="xsd:string">2.05241</scalar>
        <scalar title="sumOFBondIndices" dataType="xsd:string">3.83193</scalar>
        <scalar title="mullikenCharge" dataType="xsd:string">5.88434</scalar>
      </atom>
      <atom id="a2" elementType="C" x3="0.00453988" y3="-1.29751093" z3="0.0" formalCharge="0">
        <scalar dataType="xsd:string">6</scalar>
        <scalar title="valency" dataType="xsd:string">3.88121</scalar>
        <scalar title="numberOfValenceFreeElectrons" dataType="xsd:string">2.41132</scalar>
        <scalar title="sumOFBondIndices" dataType="xsd:string">3.88121</scalar>
        <scalar title="mullikenCharge" dataType="xsd:string">6.292529999999999</scalar>
      </atom>
      <atom id="a3" elementType="C" x3="-0.00474001" y3="1.30828864" z3="0.0" formalCharge="0">
        <scalar dataType="xsd:string">6</scalar>
        <scalar title="valency" dataType="xsd:string">3.88121</scalar>
        <scalar title="numberOfValenceFreeElectrons" dataType="xsd:string">2.4113</scalar>
        <scalar title="sumOFBondIndices" dataType="xsd:string">3.88121</scalar>
        <scalar title="mullikenCharge" dataType="xsd:string">6.29251</scalar>
      </atom>
      <atom id="a4" elementType="H" x3="0.0070518" y3="-1.86124378" z3="0.92694811" formalCharge="0">
        <scalar dataType="xsd:string">1</scalar>
        <scalar title="JCH" dataType="xsd:string">[a1; -2.8803 Hz, a2; 170.0509 Hz, a3; 7.0049 Hz]</scalar>
        <scalar title="valency" dataType="xsd:string">0.97447</scalar>
        <scalar title="numberOfValenceFreeElectrons" dataType="xsd:string">-0.09181</scalar>
        <scalar title="sumOFBondIndices" dataType="xsd:string">0.97447</scalar>
        <scalar title="mullikenCharge" dataType="xsd:string">0.88266</scalar>
        <scalar title="Exp1JCH" dataType="xsd:string">167.8</scalar>
        <scalar title="NWCHEM_1JCH" dataType="xsd:string">170.0509</scalar>
        <scalar title="avgNWChem1JCH" dataType="xsd:string">170.0574</scalar>
      </atom>
      <atom id="a5" elementType="H" x3="0.0070518" y3="-1.86124378" z3="-0.92694811" formalCharge="0">
        <scalar dataType="xsd:string">1</scalar>
        <scalar title="JCH" dataType="xsd:string">[a1; -2.8803 Hz, a2; 170.0509 Hz, a3; 7.0049 Hz]</scalar>
        <scalar title="valency" dataType="xsd:string">0.97447</scalar>
        <scalar title="numberOfValenceFreeElectrons" dataType="xsd:string">-0.09181</scalar>
        <scalar title="sumOFBondIndices" dataType="xsd:string">0.97447</scalar>
        <scalar title="mullikenCharge" dataType="xsd:string">0.88266</scalar>
        <scalar title="Exp1JCH" dataType="xsd:string">167.8</scalar>
        <scalar title="NWCHEM_1JCH" dataType="xsd:string">170.0509</scalar>
        <scalar title="avgNWChem1JCH" dataType="xsd:string">170.0574</scalar>
      </atom>
      <atom id="a6" elementType="H" x3="0.92009146" y3="1.87544509" z3="0.0" formalCharge="0">
        <scalar dataType="xsd:string">1</scalar>
        <scalar title="JCH" dataType="xsd:string">[a1; -2.8671 Hz, a2; 7.0087 Hz, a3; 170.1043 Hz]</scalar>
        <scalar title="valency" dataType="xsd:string">0.97448</scalar>
        <scalar title="numberOfValenceFreeElectrons" dataType="xsd:string">-0.09183</scalar>
        <scalar title="sumOFBondIndices" dataType="xsd:string">0.97448</scalar>
        <scalar title="mullikenCharge" dataType="xsd:string">0.88265</scalar>
        <scalar title="Exp1JCH" dataType="xsd:string">167.8</scalar>
        <scalar title="NWCHEM_1JCH" dataType="xsd:string">170.1043</scalar>
        <scalar title="avgNWChem1JCH" dataType="xsd:string">170.0574</scalar>
      </atom>
      <atom id="a7" elementType="H" x3="-0.93392106" y3="1.86838896" z3="0.0" formalCharge="0">
        <scalar dataType="xsd:string">1</scalar>
        <scalar title="JCH" dataType="xsd:string">[a1; -2.8989 Hz, a2; 6.9986 Hz, a3; 170.0235 Hz]</scalar>
        <scalar title="valency" dataType="xsd:string">0.97447</scalar>
        <scalar title="numberOfValenceFreeElectrons" dataType="xsd:string">-0.09181</scalar>
        <scalar title="sumOFBondIndices" dataType="xsd:string">0.97447</scalar>
        <scalar title="mullikenCharge" dataType="xsd:string">0.88266</scalar>
        <scalar title="Exp1JCH" dataType="xsd:string">167.8</scalar>
        <scalar title="NWCHEM_1JCH" dataType="xsd:string">170.0235</scalar>
        <scalar title="avgNWChem1JCH" dataType="xsd:string">170.0574</scalar>
      </atom>
    </atomArray>
    <bondArray>
      <bond id="a1_a2" atomRefs2="a1 a2" order="D"/>
      <bond id="a1_a3" atomRefs2="a1 a3" order="D"/>
      <bond id="a2_a4" atomRefs2="a2 a4" order="S"/>
      <bond id="a2_a5" atomRefs2="a2 a5" order="S"/>
      <bond id="a3_a6" atomRefs2="a3 a6" order="S"/>
      <bond id="a3_a7" atomRefs2="a3 a7" order="S"/>
    </bondArray>
  </molecule>
  <molecule id="82_NWChem_1JCH_mulliken">
    <atomArray>
      <atom id="a1" elementType="C" x3="0.09990543" y3="1.47419757" z3="0.00671738" formalCharge="0">
        <scalar title="valency" dataType="xsd:string">3.66852</scalar>
        <scalar title="numberOfValenceFreeElectrons" dataType="xsd:string">2.19854</scalar>
        <scalar title="sumOFBondIndices" dataType="xsd:string">3.66852</scalar>
        <scalar title="mullikenCharge" dataType="xsd:string">5.86706</scalar>
      </atom>
      <atom id="a2" elementType="C" x3="0.65864296" y3="0.27083165" z3="0.18789824" formalCharge="0">
        <scalar dataType="xsd:string">6</scalar>
        <scalar title="valency" dataType="xsd:string">3.79333</scalar>
        <scalar title="numberOfValenceFreeElectrons" dataType="xsd:string">2.39021</scalar>
        <scalar title="sumOFBondIndices" dataType="xsd:string">3.79333</scalar>
        <scalar title="mullikenCharge" dataType="xsd:string">6.183540000000001</scalar>
      </atom>
      <atom id="a3" elementType="C" x3="0.91840524" y3="2.72863049" z3="0.20852456" formalCharge="0">
        <scalar dataType="xsd:string">6</scalar>
        <scalar title="valency" dataType="xsd:string">3.88805</scalar>
        <scalar title="numberOfValenceFreeElectrons" dataType="xsd:string">2.45281</scalar>
        <scalar title="sumOFBondIndices" dataType="xsd:string">3.88805</scalar>
        <scalar title="mullikenCharge" dataType="xsd:string">6.340859999999999</scalar>
      </atom>
      <atom id="a4" elementType="C" x3="-1.32690618" y3="1.75147261" z3="-0.39653919" formalCharge="0">
        <scalar dataType="xsd:string">6</scalar>
        <scalar title="valency" dataType="xsd:string">3.89384</scalar>
        <scalar title="numberOfValenceFreeElectrons" dataType="xsd:string">2.45424</scalar>
        <scalar title="sumOFBondIndices" dataType="xsd:string">3.89384</scalar>
        <scalar title="mullikenCharge" dataType="xsd:string">6.3480799999999995</scalar>
      </atom>
      <atom id="a5" elementType="C" x3="0.08021022" y3="-1.13987949" z3="0.05620146" formalCharge="0">
        <scalar dataType="xsd:string">6</scalar>
        <scalar title="valency" dataType="xsd:string">3.64531</scalar>
        <scalar title="numberOfValenceFreeElectrons" dataType="xsd:string">2.19702</scalar>
        <scalar title="sumOFBondIndices" dataType="xsd:string">3.64531</scalar>
        <scalar title="mullikenCharge" dataType="xsd:string">5.8423300000000005</scalar>
      </atom>
      <atom id="a6" elementType="C" x3="1.20774303" y3="-2.14037385" z3="0.39029165" formalCharge="0">
        <scalar dataType="xsd:string">6</scalar>
        <scalar title="valency" dataType="xsd:string">3.89137</scalar>
        <scalar title="numberOfValenceFreeElectrons" dataType="xsd:string">2.46517</scalar>
        <scalar title="sumOFBondIndices" dataType="xsd:string">3.89137</scalar>
        <scalar title="mullikenCharge" dataType="xsd:string">6.356540000000001</scalar>
      </atom>
      <atom id="a7" elementType="C" x3="-1.07418402" y3="-1.377294" z3="1.05500681" formalCharge="0">
        <scalar dataType="xsd:string">6</scalar>
        <scalar title="valency" dataType="xsd:string">3.87796</scalar>
        <scalar title="numberOfValenceFreeElectrons" dataType="xsd:string">2.43977</scalar>
        <scalar title="sumOFBondIndices" dataType="xsd:string">3.87796</scalar>
        <scalar title="mullikenCharge" dataType="xsd:string">6.31773</scalar>
      </atom>
      <atom id="a8" elementType="C" x3="-0.39586023" y3="-1.42808692" z3="-1.38500358" formalCharge="0">
        <scalar dataType="xsd:string">6</scalar>
        <scalar title="valency" dataType="xsd:string">3.87801</scalar>
        <scalar title="numberOfValenceFreeElectrons" dataType="xsd:string">2.43972</scalar>
        <scalar title="sumOFBondIndices" dataType="xsd:string">3.87801</scalar>
        <scalar title="mullikenCharge" dataType="xsd:string">6.31773</scalar>
      </atom>
      <atom id="a9" elementType="H" x3="1.706958" y3="0.28331587" z3="0.48015948" formalCharge="0">
        <scalar dataType="xsd:string">1</scalar>
        <scalar title="JCH" dataType="xsd:string">[a1; -0.3506 Hz, a2; 149.4845 Hz, a3; 8.6810 Hz, a4; 9.6817 Hz, a5; 4.4438 Hz, a6; 7.0126 Hz, a7; 1.9618 Hz, a8; 1.9697 Hz]</scalar>
        <scalar title="valency" dataType="xsd:string">0.97835</scalar>
        <scalar title="numberOfValenceFreeElectrons" dataType="xsd:string">-0.07882</scalar>
        <scalar title="sumOFBondIndices" dataType="xsd:string">0.97835</scalar>
        <scalar title="mullikenCharge" dataType="xsd:string">0.89953</scalar>
        <scalar title="Exp1JCH" dataType="xsd:string">148.0</scalar>
        <scalar title="NWCHEM_1JCH" dataType="xsd:string">149.4845</scalar>
        <scalar title="avgNWChem1JCH" dataType="xsd:string">149.4845</scalar>
      </atom>
      <atom id="a10" elementType="H" x3="0.9482129" y3="3.32824185" z3="-0.70815424" formalCharge="0">
        <scalar dataType="xsd:string">1</scalar>
        <scalar title="JCH" dataType="xsd:string">[a1; -5.7666 Hz, a2; 5.8269 Hz, a3; 123.5232 Hz, a4; 2.1104 Hz, a5; -0.7507 Hz, a6; 0.0043 Hz, a7; 1.6973 Hz, a8; 1.8886 Hz]</scalar>
        <scalar title="valency" dataType="xsd:string">0.97228</scalar>
        <scalar title="numberOfValenceFreeElectrons" dataType="xsd:string">-0.06995</scalar>
        <scalar title="sumOFBondIndices" dataType="xsd:string">0.97228</scalar>
        <scalar title="mullikenCharge" dataType="xsd:string">0.9023300000000001</scalar>
        <scalar title="NWCHEM_1JCH" dataType="xsd:string">123.5232</scalar>
        <scalar title="avgNWChem1JCH" dataType="xsd:string">123.5232</scalar>
      </atom>
      <atom id="a11" elementType="H" x3="1.94497986" y3="2.50317133" z3="0.50060879" formalCharge="0">
        <scalar dataType="xsd:string">1</scalar>
        <scalar title="JCH" dataType="xsd:string">[a1; -3.0909 Hz, a2; 5.9726 Hz, a3; 126.9008 Hz, a4; 8.5055 Hz, a5; 0.1179 Hz, a6; -0.0333 Hz, a7; 0.0173 Hz, a8; 0.0171 Hz]</scalar>
        <scalar title="valency" dataType="xsd:string">0.98047</scalar>
        <scalar title="numberOfValenceFreeElectrons" dataType="xsd:string">-0.08294</scalar>
        <scalar title="sumOFBondIndices" dataType="xsd:string">0.98047</scalar>
        <scalar title="mullikenCharge" dataType="xsd:string">0.8975299999999999</scalar>
        <scalar title="NWCHEM_1JCH" dataType="xsd:string">126.9008</scalar>
        <scalar title="avgNWChem1JCH" dataType="xsd:string">126.9008</scalar>
      </atom>
      <atom id="a12" elementType="H" x3="0.47516311" y3="3.36494426" z3="0.98270599" formalCharge="0">
        <scalar dataType="xsd:string">1</scalar>
        <scalar title="JCH" dataType="xsd:string">[a1; -5.7599 Hz, a2; 5.8373 Hz, a3; 123.5192 Hz, a4; 2.1197 Hz, a5; -0.7455 Hz, a6; 0.0032 Hz, a7; 1.8886 Hz, a8; 1.6899 Hz]</scalar>
        <scalar title="valency" dataType="xsd:string">0.97229</scalar>
        <scalar title="numberOfValenceFreeElectrons" dataType="xsd:string">-0.06991</scalar>
        <scalar title="sumOFBondIndices" dataType="xsd:string">0.97229</scalar>
        <scalar title="mullikenCharge" dataType="xsd:string">0.90238</scalar>
        <scalar title="NWCHEM_1JCH" dataType="xsd:string">123.5192</scalar>
        <scalar title="avgNWChem1JCH" dataType="xsd:string">123.5192</scalar>
      </atom>
      <atom id="a13" elementType="H" x3="-1.35157333" y3="2.33185808" z3="-1.32552922" formalCharge="0">
        <scalar dataType="xsd:string">1</scalar>
        <scalar title="JCH" dataType="xsd:string">[a1; -6.1525 Hz, a2; 5.1969 Hz, a3; 2.2874 Hz, a4; 123.2782 Hz, a5; -1.0979 Hz, a6; 0.0613 Hz, a7; 0.6525 Hz, a8; 1.2174 Hz]</scalar>
        <scalar title="valency" dataType="xsd:string">0.97397</scalar>
        <scalar title="numberOfValenceFreeElectrons" dataType="xsd:string">-0.0774</scalar>
        <scalar title="sumOFBondIndices" dataType="xsd:string">0.97397</scalar>
        <scalar title="mullikenCharge" dataType="xsd:string">0.89657</scalar>
        <scalar title="NWCHEM_1JCH" dataType="xsd:string">123.2782</scalar>
        <scalar title="avgNWChem1JCH" dataType="xsd:string">123.2782</scalar>
      </atom>
      <atom id="a14" elementType="H" x3="-1.82235461" y3="2.36529793" z3="0.36389066" formalCharge="0">
        <scalar dataType="xsd:string">1</scalar>
        <scalar title="JCH" dataType="xsd:string">[a1; -6.1570 Hz, a2; 5.1917 Hz, a3; 2.2797 Hz, a4; 123.2749 Hz, a5; -1.1007 Hz, a6; 0.0593 Hz, a7; 1.2203 Hz, a8; 0.6532 Hz]</scalar>
        <scalar title="valency" dataType="xsd:string">0.97396</scalar>
        <scalar title="numberOfValenceFreeElectrons" dataType="xsd:string">-0.07742</scalar>
        <scalar title="sumOFBondIndices" dataType="xsd:string">0.97396</scalar>
        <scalar title="mullikenCharge" dataType="xsd:string">0.89654</scalar>
        <scalar title="NWCHEM_1JCH" dataType="xsd:string">123.2749</scalar>
        <scalar title="avgNWChem1JCH" dataType="xsd:string">123.2749</scalar>
      </atom>
      <atom id="a15" elementType="H" x3="-1.92508226" y3="0.85708946" z3="-0.54550166" formalCharge="0">
        <scalar dataType="xsd:string">1</scalar>
        <scalar title="JCH" dataType="xsd:string">[a1; -2.4790 Hz, a2; 2.8482 Hz, a3; 9.7192 Hz, a4; 127.5329 Hz, a5; -0.1226 Hz, a6; 0.0867 Hz, a7; 0.6613 Hz, a8; 0.6582 Hz]</scalar>
        <scalar title="valency" dataType="xsd:string">0.98578</scalar>
        <scalar title="numberOfValenceFreeElectrons" dataType="xsd:string">-0.08058</scalar>
        <scalar title="sumOFBondIndices" dataType="xsd:string">0.98578</scalar>
        <scalar title="mullikenCharge" dataType="xsd:string">0.9052</scalar>
        <scalar title="NWCHEM_1JCH" dataType="xsd:string">127.5329</scalar>
        <scalar title="avgNWChem1JCH" dataType="xsd:string">127.5329</scalar>
      </atom>
      <atom id="a16" elementType="H" x3="0.84972666" y3="-3.17025512" z3="0.31164374" formalCharge="0">
        <scalar dataType="xsd:string">1</scalar>
        <scalar title="JCH" dataType="xsd:string">[a1; 2.4594 Hz, a2; 11.4209 Hz, a3; 0.0917 Hz, a4; -0.0657 Hz, a5; -1.9525 Hz, a6; 124.3147 Hz, a7; 2.3987 Hz, a8; 2.4085 Hz]</scalar>
        <scalar title="valency" dataType="xsd:string">0.97923</scalar>
        <scalar title="numberOfValenceFreeElectrons" dataType="xsd:string">-0.0745</scalar>
        <scalar title="sumOFBondIndices" dataType="xsd:string">0.97923</scalar>
        <scalar title="mullikenCharge" dataType="xsd:string">0.90473</scalar>
        <scalar title="NWCHEM_1JCH" dataType="xsd:string">124.3147</scalar>
        <scalar title="avgNWChem1JCH" dataType="xsd:string">124.3147</scalar>
      </atom>
      <atom id="a17" elementType="H" x3="1.57804684" y3="-1.98982483" z3="1.40822807" formalCharge="0">
        <scalar dataType="xsd:string">1</scalar>
        <scalar title="JCH" dataType="xsd:string">[a1; -0.0721 Hz, a2; 2.9895 Hz, a3; -0.0192 Hz, a4; -0.0335 Hz, a5; -2.7449 Hz, a6; 124.9578 Hz, a7; 2.5455 Hz, a8; 10.1642 Hz]</scalar>
        <scalar title="valency" dataType="xsd:string">0.97581</scalar>
        <scalar title="numberOfValenceFreeElectrons" dataType="xsd:string">-0.07718</scalar>
        <scalar title="sumOFBondIndices" dataType="xsd:string">0.97581</scalar>
        <scalar title="mullikenCharge" dataType="xsd:string">0.8986299999999999</scalar>
        <scalar title="NWCHEM_1JCH" dataType="xsd:string">124.9578</scalar>
        <scalar title="avgNWChem1JCH" dataType="xsd:string">124.9578</scalar>
      </atom>
      <atom id="a18" elementType="H" x3="2.05202653" y3="-2.02442435" z3="-0.29507056" formalCharge="0">
        <scalar dataType="xsd:string">1</scalar>
        <scalar title="JCH" dataType="xsd:string">[a1; -0.0711 Hz, a2; 2.9945 Hz, a3; -0.0191 Hz, a4; -0.0335 Hz, a5; -2.7454 Hz, a6; 124.9694 Hz, a7; 10.1649 Hz, a8; 2.5363 Hz]</scalar>
        <scalar title="valency" dataType="xsd:string">0.97579</scalar>
        <scalar title="numberOfValenceFreeElectrons" dataType="xsd:string">-0.0772</scalar>
        <scalar title="sumOFBondIndices" dataType="xsd:string">0.97579</scalar>
        <scalar title="mullikenCharge" dataType="xsd:string">0.89859</scalar>
        <scalar title="NWCHEM_1JCH" dataType="xsd:string">124.9694</scalar>
        <scalar title="avgNWChem1JCH" dataType="xsd:string">124.9694</scalar>
      </atom>
      <atom id="a19" elementType="H" x3="-1.42319116" y3="-2.41261697" z3="0.993491" formalCharge="0">
        <scalar dataType="xsd:string">1</scalar>
        <scalar title="JCH" dataType="xsd:string">[a1; 0.1803 Hz, a2; 7.8473 Hz, a3; 0.1045 Hz, a4; -0.1833 Hz, a5; -2.5523 Hz, a6; 2.7118 Hz, a7; 123.2171 Hz, a8; 1.8990 Hz]</scalar>
        <scalar title="valency" dataType="xsd:string">0.97505</scalar>
        <scalar title="numberOfValenceFreeElectrons" dataType="xsd:string">-0.06827</scalar>
        <scalar title="sumOFBondIndices" dataType="xsd:string">0.97505</scalar>
        <scalar title="mullikenCharge" dataType="xsd:string">0.9067799999999999</scalar>
        <scalar title="NWCHEM_1JCH" dataType="xsd:string">123.2171</scalar>
        <scalar title="avgNWChem1JCH" dataType="xsd:string">123.2171</scalar>
      </atom>
      <atom id="a20" elementType="H" x3="-0.74218603" y3="-1.19312431" z3="2.079688" formalCharge="0">
        <scalar dataType="xsd:string">1</scalar>
        <scalar title="JCH" dataType="xsd:string">[a1; 0.0738 Hz, a2; 1.8142 Hz, a3; 0.0162 Hz, a4; 0.0498 Hz, a5; -2.5465 Hz, a6; 2.3781 Hz, a7; 126.3591 Hz, a8; 9.5532 Hz]</scalar>
        <scalar title="valency" dataType="xsd:string">0.97583</scalar>
        <scalar title="numberOfValenceFreeElectrons" dataType="xsd:string">-0.07746</scalar>
        <scalar title="sumOFBondIndices" dataType="xsd:string">0.97583</scalar>
        <scalar title="mullikenCharge" dataType="xsd:string">0.89837</scalar>
        <scalar title="NWCHEM_1JCH" dataType="xsd:string">126.3591</scalar>
        <scalar title="avgNWChem1JCH" dataType="xsd:string">126.3591</scalar>
      </atom>
      <atom id="a21" elementType="H" x3="-1.92836767" y3="-0.72721148" z3="0.86254162" formalCharge="0">
        <scalar dataType="xsd:string">1</scalar>
        <scalar title="JCH" dataType="xsd:string">[a1; -0.2997 Hz, a2; 1.2432 Hz, a3; 0.0572 Hz, a4; 0.7060 Hz, a5; -2.4424 Hz, a6; 10.8473 Hz, a7; 126.2120 Hz, a8; 2.2392 Hz]</scalar>
        <scalar title="valency" dataType="xsd:string">0.97909</scalar>
        <scalar title="numberOfValenceFreeElectrons" dataType="xsd:string">-0.07221</scalar>
        <scalar title="sumOFBondIndices" dataType="xsd:string">0.97909</scalar>
        <scalar title="mullikenCharge" dataType="xsd:string">0.90688</scalar>
        <scalar title="NWCHEM_1JCH" dataType="xsd:string">126.2120</scalar>
        <scalar title="avgNWChem1JCH" dataType="xsd:string">126.2120</scalar>
      </atom>
      <atom id="a22" elementType="H" x3="-0.73537947" y3="-2.46465423" z3="-1.47288469" formalCharge="0">
        <scalar dataType="xsd:string">1</scalar>
        <scalar title="JCH" dataType="xsd:string">[a1; 0.1784 Hz, a2; 7.8388 Hz, a3; 0.1054 Hz, a4; -0.1804 Hz, a5; -2.5527 Hz, a6; 2.7331 Hz, a7; 1.8857 Hz, a8; 123.2253 Hz]</scalar>
        <scalar title="valency" dataType="xsd:string">0.97506</scalar>
        <scalar title="numberOfValenceFreeElectrons" dataType="xsd:string">-0.06829</scalar>
        <scalar title="sumOFBondIndices" dataType="xsd:string">0.97506</scalar>
        <scalar title="mullikenCharge" dataType="xsd:string">0.9067700000000001</scalar>
        <scalar title="NWCHEM_1JCH" dataType="xsd:string">123.2253</scalar>
        <scalar title="avgNWChem1JCH" dataType="xsd:string">123.2253</scalar>
      </atom>
      <atom id="a23" elementType="H" x3="-1.2214555" y3="-0.78201622" z3="-1.68542608" formalCharge="0">
        <scalar dataType="xsd:string">1</scalar>
        <scalar title="JCH" dataType="xsd:string">[a1; -0.3007 Hz, a2; 1.2289 Hz, a3; 0.0568 Hz, a4; 0.7110 Hz, a5; -2.4406 Hz, a6; 10.8500 Hz, a7; 2.2521 Hz, a8; 126.2008 Hz]</scalar>
        <scalar title="valency" dataType="xsd:string">0.9791</scalar>
        <scalar title="numberOfValenceFreeElectrons" dataType="xsd:string">-0.07212</scalar>
        <scalar title="sumOFBondIndices" dataType="xsd:string">0.9791</scalar>
        <scalar title="mullikenCharge" dataType="xsd:string">0.90698</scalar>
        <scalar title="NWCHEM_1JCH" dataType="xsd:string">126.2008</scalar>
        <scalar title="avgNWChem1JCH" dataType="xsd:string">126.2008</scalar>
      </atom>
      <atom id="a24" elementType="H" x3="0.41854689" y3="-1.27782775" z3="-2.09794291" formalCharge="0">
        <scalar dataType="xsd:string">1</scalar>
        <scalar title="JCH" dataType="xsd:string">[a1; 0.0742 Hz, a2; 1.8250 Hz, a3; 0.0162 Hz, a4; 0.0488 Hz, a5; -2.5469 Hz, a6; 2.3596 Hz, a7; 9.5510 Hz, a8; 126.3635 Hz]</scalar>
        <scalar title="valency" dataType="xsd:string">0.97581</scalar>
        <scalar title="numberOfValenceFreeElectrons" dataType="xsd:string">-0.07749</scalar>
        <scalar title="sumOFBondIndices" dataType="xsd:string">0.97581</scalar>
        <scalar title="mullikenCharge" dataType="xsd:string">0.89832</scalar>
        <scalar title="NWCHEM_1JCH" dataType="xsd:string">126.3635</scalar>
        <scalar title="avgNWChem1JCH" dataType="xsd:string">126.3635</scalar>
      </atom>
    </atomArray>
    <bondArray>
      <bond id="a1_a2" atomRefs2="a1 a2" order="D"/>
      <bond id="a1_a3" atomRefs2="a1 a3" order="S"/>
      <bond id="a1_a4" atomRefs2="a1 a4" order="S"/>
      <bond id="a2_a5" atomRefs2="a2 a5" order="S"/>
      <bond id="a2_a9" atomRefs2="a2 a9" order="S"/>
      <bond id="a3_a10" atomRefs2="a3 a10" order="S"/>
      <bond id="a3_a11" atomRefs2="a3 a11" order="S"/>
      <bond id="a3_a12" atomRefs2="a3 a12" order="S"/>
      <bond id="a4_a13" atomRefs2="a4 a13" order="S"/>
      <bond id="a4_a14" atomRefs2="a4 a14" order="S"/>
      <bond id="a4_a15" atomRefs2="a4 a15" order="S"/>
      <bond id="a5_a6" atomRefs2="a5 a6" order="S"/>
      <bond id="a5_a7" atomRefs2="a5 a7" order="S"/>
      <bond id="a5_a8" atomRefs2="a5 a8" order="S"/>
      <bond id="a6_a16" atomRefs2="a6 a16" order="S"/>
      <bond id="a6_a17" atomRefs2="a6 a17" order="S"/>
      <bond id="a6_a18" atomRefs2="a6 a18" order="S"/>
      <bond id="a7_a19" atomRefs2="a7 a19" order="S"/>
      <bond id="a7_a20" atomRefs2="a7 a20" order="S"/>
      <bond id="a7_a21" atomRefs2="a7 a21" order="S"/>
      <bond id="a8_a22" atomRefs2="a8 a22" order="S"/>
      <bond id="a8_a23" atomRefs2="a8 a23" order="S"/>
      <bond id="a8_a24" atomRefs2="a8 a24" order="S"/>
    </bondArray>
  </molecule>
  <molecule id="172_NWChem_1JCH_mulliken">
    <atomArray>
      <atom id="a1" elementType="C" x3="0.00971385" y3="1.90394836" z3="0.0" formalCharge="0">
        <scalar title="valency" dataType="xsd:string">3.85042</scalar>
        <scalar title="numberOfValenceFreeElectrons" dataType="xsd:string">2.25593</scalar>
        <scalar title="sumOFBondIndices" dataType="xsd:string">3.85042</scalar>
        <scalar title="mullikenCharge" dataType="xsd:string">6.106350000000001</scalar>
      </atom>
      <atom id="a2" elementType="C" x3="0.00210657" y3="1.20150208" z3="-1.20237577" formalCharge="0">
        <scalar dataType="xsd:string">6</scalar>
        <scalar title="valency" dataType="xsd:string">3.89403</scalar>
        <scalar title="numberOfValenceFreeElectrons" dataType="xsd:string">2.21771</scalar>
        <scalar title="sumOFBondIndices" dataType="xsd:string">3.89403</scalar>
        <scalar title="mullikenCharge" dataType="xsd:string">6.111739999999999</scalar>
      </atom>
      <atom id="a3" elementType="C" x3="-0.01215759" y3="-0.19105427" z3="-1.19952882" formalCharge="0">
        <scalar dataType="xsd:string">6</scalar>
        <scalar title="valency" dataType="xsd:string">3.89209</scalar>
        <scalar title="numberOfValenceFreeElectrons" dataType="xsd:string">2.27184</scalar>
        <scalar title="sumOFBondIndices" dataType="xsd:string">3.89209</scalar>
        <scalar title="mullikenCharge" dataType="xsd:string">6.163930000000001</scalar>
      </atom>
      <atom id="a4" elementType="C" x3="-0.01726091" y3="-0.90917888" z3="0.0" formalCharge="0">
        <scalar dataType="xsd:string">6</scalar>
        <scalar title="valency" dataType="xsd:string">3.61175</scalar>
        <scalar title="numberOfValenceFreeElectrons" dataType="xsd:string">2.20569</scalar>
        <scalar title="sumOFBondIndices" dataType="xsd:string">3.61175</scalar>
        <scalar title="mullikenCharge" dataType="xsd:string">5.8174399999999995</scalar>
      </atom>
      <atom id="a5" elementType="C" x3="-0.01215759" y3="-0.19105427" z3="1.19952882" formalCharge="0">
        <scalar dataType="xsd:string">6</scalar>
        <scalar title="valency" dataType="xsd:string">3.89209</scalar>
        <scalar title="numberOfValenceFreeElectrons" dataType="xsd:string">2.27184</scalar>
        <scalar title="sumOFBondIndices" dataType="xsd:string">3.89209</scalar>
        <scalar title="mullikenCharge" dataType="xsd:string">6.163930000000001</scalar>
      </atom>
      <atom id="a6" elementType="C" x3="0.00210657" y3="1.20150208" z3="1.20237577" formalCharge="0">
        <scalar dataType="xsd:string">6</scalar>
        <scalar title="valency" dataType="xsd:string">3.89403</scalar>
        <scalar title="numberOfValenceFreeElectrons" dataType="xsd:string">2.21771</scalar>
        <scalar title="sumOFBondIndices" dataType="xsd:string">3.89403</scalar>
        <scalar title="mullikenCharge" dataType="xsd:string">6.111739999999999</scalar>
      </atom>
      <atom id="a7" elementType="C" x3="-0.00203637" y3="-2.418781" z3="0.0" formalCharge="0">
        <scalar dataType="xsd:string">6</scalar>
        <scalar title="valency" dataType="xsd:string">3.89056</scalar>
        <scalar title="numberOfValenceFreeElectrons" dataType="xsd:string">2.46711</scalar>
        <scalar title="sumOFBondIndices" dataType="xsd:string">3.89056</scalar>
        <scalar title="mullikenCharge" dataType="xsd:string">6.35767</scalar>
      </atom>
      <atom id="a8" elementType="H" x3="0.01622846" y3="2.98739537" z3="0.0" formalCharge="0">
        <scalar dataType="xsd:string">1</scalar>
        <scalar title="JCH" dataType="xsd:string">[a1; 159.0685 Hz, a2; 2.0209 Hz, a3; 7.6577 Hz, a4; -1.3817 Hz, a5; 7.6577 Hz, a6; 2.0209 Hz, a7; 0.6491 Hz]</scalar>
        <scalar title="valency" dataType="xsd:string">0.97809</scalar>
        <scalar title="numberOfValenceFreeElectrons" dataType="xsd:string">-0.08003</scalar>
        <scalar title="sumOFBondIndices" dataType="xsd:string">0.97809</scalar>
        <scalar title="mullikenCharge" dataType="xsd:string">0.89806</scalar>
        <scalar title="Exp1JCH" dataType="xsd:string">158.8</scalar>
        <scalar title="NWCHEM_1JCH" dataType="xsd:string">159.0685</scalar>
        <scalar title="avgNWChem1JCH" dataType="xsd:string">159.0685</scalar>
      </atom>
      <atom id="a9" elementType="H" x3="0.00273147" y3="1.73754814" z3="-2.1443783" formalCharge="0">
        <scalar dataType="xsd:string">1</scalar>
        <scalar title="JCH" dataType="xsd:string">[a1; 1.6595 Hz, a2; 157.6312 Hz, a3; 1.9143 Hz, a4; 7.4223 Hz, a5; -1.3190 Hz, a6; 7.7784 Hz, a7; 0.3236 Hz]</scalar>
        <scalar title="valency" dataType="xsd:string">0.97708</scalar>
        <scalar title="numberOfValenceFreeElectrons" dataType="xsd:string">-0.07871</scalar>
        <scalar title="sumOFBondIndices" dataType="xsd:string">0.97708</scalar>
        <scalar title="mullikenCharge" dataType="xsd:string">0.8983699999999999</scalar>
        <scalar title="Exp1JCH" dataType="xsd:string">157.6</scalar>
        <scalar title="NWCHEM_1JCH" dataType="xsd:string">157.6312</scalar>
        <scalar title="avgNWChem1JCH" dataType="xsd:string">157.6312</scalar>
      </atom>
      <atom id="a10" elementType="H" x3="-0.02203142" y3="-0.72813721" z3="-2.14206567" formalCharge="0">
        <scalar dataType="xsd:string">1</scalar>
        <scalar title="JCH" dataType="xsd:string">[a1; 7.4430 Hz, a2; 1.6943 Hz, a3; 155.9207 Hz, a4; 1.0970 Hz, a5; 6.4646 Hz, a6; -1.0219 Hz, a7; 4.7869 Hz]</scalar>
        <scalar title="valency" dataType="xsd:string">0.97954</scalar>
        <scalar title="numberOfValenceFreeElectrons" dataType="xsd:string">-0.07725</scalar>
        <scalar title="sumOFBondIndices" dataType="xsd:string">0.97954</scalar>
        <scalar title="mullikenCharge" dataType="xsd:string">0.9022899999999999</scalar>
        <scalar title="Exp1JCH" dataType="xsd:string">155.9</scalar>
        <scalar title="NWCHEM_1JCH" dataType="xsd:string">155.9207</scalar>
        <scalar title="avgNWChem1JCH" dataType="xsd:string">155.9207</scalar>
      </atom>
      <atom id="a11" elementType="H" x3="-0.02203142" y3="-0.72813721" z3="2.14206567" formalCharge="0">
        <scalar dataType="xsd:string">1</scalar>
        <scalar title="JCH" dataType="xsd:string">[a1; 7.4430 Hz, a2; -1.0219 Hz, a3; 6.4646 Hz, a4; 1.0970 Hz, a5; 155.9207 Hz, a6; 1.6943 Hz, a7; 4.7869 Hz]</scalar>
        <scalar title="valency" dataType="xsd:string">0.97954</scalar>
        <scalar title="numberOfValenceFreeElectrons" dataType="xsd:string">-0.07725</scalar>
        <scalar title="sumOFBondIndices" dataType="xsd:string">0.97954</scalar>
        <scalar title="mullikenCharge" dataType="xsd:string">0.9022899999999999</scalar>
        <scalar title="Exp1JCH" dataType="xsd:string">155.9</scalar>
        <scalar title="NWCHEM_1JCH" dataType="xsd:string">155.9207</scalar>
        <scalar title="avgNWChem1JCH" dataType="xsd:string">155.9207</scalar>
      </atom>
      <atom id="a12" elementType="H" x3="0.00273147" y3="1.73754814" z3="2.1443783" formalCharge="0">
        <scalar dataType="xsd:string">1</scalar>
        <scalar title="JCH" dataType="xsd:string">[a1; 1.6595 Hz, a2; 7.7784 Hz, a3; -1.3190 Hz, a4; 7.4223 Hz, a5; 1.9143 Hz, a6; 157.6312 Hz, a7; 0.3236 Hz]</scalar>
        <scalar title="valency" dataType="xsd:string">0.97708</scalar>
        <scalar title="numberOfValenceFreeElectrons" dataType="xsd:string">-0.07871</scalar>
        <scalar title="sumOFBondIndices" dataType="xsd:string">0.97708</scalar>
        <scalar title="mullikenCharge" dataType="xsd:string">0.8983699999999999</scalar>
        <scalar title="Exp1JCH" dataType="xsd:string">157.6</scalar>
        <scalar title="NWCHEM_1JCH" dataType="xsd:string">157.6312</scalar>
        <scalar title="avgNWChem1JCH" dataType="xsd:string">157.6312</scalar>
      </atom>
      <atom id="a13" elementType="H" x3="1.02411634" y3="-2.80035646" z3="0.0" formalCharge="0">
        <scalar dataType="xsd:string">1</scalar>
        <scalar title="JCH" dataType="xsd:string">[a1; 1.6465 Hz, a2; -1.9442 Hz, a3; 2.0353 Hz, a4; -5.4623 Hz, a5; 2.0353 Hz, a6; -1.9442 Hz, a7; 124.9369 Hz]</scalar>
        <scalar title="valency" dataType="xsd:string">0.96423</scalar>
        <scalar title="numberOfValenceFreeElectrons" dataType="xsd:string">-0.08009</scalar>
        <scalar title="sumOFBondIndices" dataType="xsd:string">0.96423</scalar>
        <scalar title="mullikenCharge" dataType="xsd:string">0.88414</scalar>
        <scalar title="NWCHEM_1JCH" dataType="xsd:string">124.9369</scalar>
        <scalar title="avgNWChem1JCH" dataType="xsd:string">124.9369</scalar>
      </atom>
      <atom id="a14" elementType="H" x3="-0.49936688" y3="-2.82289332" z3="0.8838497" formalCharge="0">
        <scalar dataType="xsd:string">1</scalar>
        <scalar title="JCH" dataType="xsd:string">[a1; 0.2764 Hz, a2; 0.5873 Hz, a3; 7.5847 Hz, a4; -4.1935 Hz, a5; 4.9651 Hz, a6; -0.2011 Hz, a7; 125.8298 Hz]</scalar>
        <scalar title="valency" dataType="xsd:string">0.97426</scalar>
        <scalar title="numberOfValenceFreeElectrons" dataType="xsd:string">-0.08241</scalar>
        <scalar title="sumOFBondIndices" dataType="xsd:string">0.97426</scalar>
        <scalar title="mullikenCharge" dataType="xsd:string">0.89185</scalar>
        <scalar title="NWCHEM_1JCH" dataType="xsd:string">125.8298</scalar>
        <scalar title="avgNWChem1JCH" dataType="xsd:string">125.8298</scalar>
      </atom>
      <atom id="a15" elementType="H" x3="-0.49936688" y3="-2.82289332" z3="-0.8838497" formalCharge="0">
        <scalar dataType="xsd:string">1</scalar>
        <scalar title="JCH" dataType="xsd:string">[a1; 0.2764 Hz, a2; -0.2011 Hz, a3; 4.9651 Hz, a4; -4.1935 Hz, a5; 7.5847 Hz, a6; 0.5873 Hz, a7; 125.8298 Hz]</scalar>
        <scalar title="valency" dataType="xsd:string">0.97426</scalar>
        <scalar title="numberOfValenceFreeElectrons" dataType="xsd:string">-0.08241</scalar>
        <scalar title="sumOFBondIndices" dataType="xsd:string">0.97426</scalar>
        <scalar title="mullikenCharge" dataType="xsd:string">0.89185</scalar>
        <scalar title="NWCHEM_1JCH" dataType="xsd:string">125.8298</scalar>
        <scalar title="avgNWChem1JCH" dataType="xsd:string">125.8298</scalar>
      </atom>
    </atomArray>
    <bondArray>
      <bond id="a1_a2" atomRefs2="a1 a2" order="D"/>
      <bond id="a1_a6" atomRefs2="a1 a6" order="S"/>
      <bond id="a1_a8" atomRefs2="a1 a8" order="S"/>
      <bond id="a2_a3" atomRefs2="a2 a3" order="S"/>
      <bond id="a2_a9" atomRefs2="a2 a9" order="S"/>
      <bond id="a3_a4" atomRefs2="a3 a4" order="D"/>
      <bond id="a3_a10" atomRefs2="a3 a10" order="S"/>
      <bond id="a4_a5" atomRefs2="a4 a5" order="S"/>
      <bond id="a4_a7" atomRefs2="a4 a7" order="S"/>
      <bond id="a5_a6" atomRefs2="a5 a6" order="D"/>
      <bond id="a5_a11" atomRefs2="a5 a11" order="S"/>
      <bond id="a6_a12" atomRefs2="a6 a12" order="S"/>
      <bond id="a7_a13" atomRefs2="a7 a13" order="S"/>
      <bond id="a7_a14" atomRefs2="a7 a14" order="S"/>
      <bond id="a7_a15" atomRefs2="a7 a15" order="S"/>
    </bondArray>
  </molecule>
  <molecule id="97_NWChem_1JCH_mulliken">
    <atomArray>
      <atom id="a1" elementType="C" x3="1.55897741" y3="-0.68579821" z3="-0.37225627" formalCharge="0">
        <scalar title="valency" dataType="xsd:string">3.82519</scalar>
        <scalar title="numberOfValenceFreeElectrons" dataType="xsd:string">2.2823</scalar>
        <scalar title="sumOFBondIndices" dataType="xsd:string">3.82519</scalar>
        <scalar title="mullikenCharge" dataType="xsd:string">6.10749</scalar>
      </atom>
      <atom id="a2" elementType="C" x3="1.57333668" y3="0.65225838" z3="-0.37220992" formalCharge="0">
        <scalar dataType="xsd:string">6</scalar>
        <scalar title="valency" dataType="xsd:string">3.82519</scalar>
        <scalar title="numberOfValenceFreeElectrons" dataType="xsd:string">2.28228</scalar>
        <scalar title="sumOFBondIndices" dataType="xsd:string">3.82519</scalar>
        <scalar title="mullikenCharge" dataType="xsd:string">6.10747</scalar>
      </atom>
      <atom id="a3" elementType="C" x3="0.65225838" y3="-1.57333668" z3="0.37220992" formalCharge="0">
        <scalar dataType="xsd:string">6</scalar>
        <scalar title="valency" dataType="xsd:string">3.82519</scalar>
        <scalar title="numberOfValenceFreeElectrons" dataType="xsd:string">2.28228</scalar>
        <scalar title="sumOFBondIndices" dataType="xsd:string">3.82519</scalar>
        <scalar title="mullikenCharge" dataType="xsd:string">6.10747</scalar>
      </atom>
      <atom id="a4" elementType="C" x3="-0.68579821" y3="-1.55897741" z3="0.37225627" formalCharge="0">
        <scalar dataType="xsd:string">6</scalar>
        <scalar title="valency" dataType="xsd:string">3.82519</scalar>
        <scalar title="numberOfValenceFreeElectrons" dataType="xsd:string">2.2823</scalar>
        <scalar title="sumOFBondIndices" dataType="xsd:string">3.82519</scalar>
        <scalar title="mullikenCharge" dataType="xsd:string">6.10749</scalar>
      </atom>
      <atom id="a5" elementType="C" x3="-1.57333668" y3="-0.65225838" z3="-0.37220992" formalCharge="0">
        <scalar dataType="xsd:string">6</scalar>
        <scalar title="valency" dataType="xsd:string">3.82519</scalar>
        <scalar title="numberOfValenceFreeElectrons" dataType="xsd:string">2.28228</scalar>
        <scalar title="sumOFBondIndices" dataType="xsd:string">3.82519</scalar>
        <scalar title="mullikenCharge" dataType="xsd:string">6.10747</scalar>
      </atom>
      <atom id="a6" elementType="C" x3="-1.55897741" y3="0.68579821" z3="-0.37225627" formalCharge="0">
        <scalar dataType="xsd:string">6</scalar>
        <scalar title="valency" dataType="xsd:string">3.82519</scalar>
        <scalar title="numberOfValenceFreeElectrons" dataType="xsd:string">2.2823</scalar>
        <scalar title="sumOFBondIndices" dataType="xsd:string">3.82519</scalar>
        <scalar title="mullikenCharge" dataType="xsd:string">6.10749</scalar>
      </atom>
      <atom id="a7" elementType="C" x3="-0.65225838" y3="1.57333668" z3="0.37220992" formalCharge="0">
        <scalar dataType="xsd:string">6</scalar>
        <scalar title="valency" dataType="xsd:string">3.82519</scalar>
        <scalar title="numberOfValenceFreeElectrons" dataType="xsd:string">2.28228</scalar>
        <scalar title="sumOFBondIndices" dataType="xsd:string">3.82519</scalar>
        <scalar title="mullikenCharge" dataType="xsd:string">6.10747</scalar>
      </atom>
      <atom id="a8" elementType="C" x3="0.68579821" y3="1.55897741" z3="0.37225627" formalCharge="0">
        <scalar dataType="xsd:string">6</scalar>
        <scalar title="valency" dataType="xsd:string">3.82519</scalar>
        <scalar title="numberOfValenceFreeElectrons" dataType="xsd:string">2.2823</scalar>
        <scalar title="sumOFBondIndices" dataType="xsd:string">3.82519</scalar>
        <scalar title="mullikenCharge" dataType="xsd:string">6.10749</scalar>
      </atom>
      <atom id="a9" elementType="H" x3="2.34757825" y3="-1.19501525" z3="-0.92260158" formalCharge="0">
        <scalar dataType="xsd:string">1</scalar>
        <scalar title="JCH" dataType="xsd:string">[a1; 154.5930 Hz, a2; -1.4210 Hz, a3; 2.3790 Hz, a4; 7.4994 Hz, a5; -1.8683 Hz, a6; 2.1759 Hz, a7; -2.5787 Hz, a8; 10.7208 Hz]</scalar>
        <scalar title="valency" dataType="xsd:string">0.97028</scalar>
        <scalar title="numberOfValenceFreeElectrons" dataType="xsd:string">-0.07776</scalar>
        <scalar title="sumOFBondIndices" dataType="xsd:string">0.97028</scalar>
        <scalar title="mullikenCharge" dataType="xsd:string">0.89252</scalar>
        <scalar title="Exp1JCH" dataType="xsd:string">155</scalar>
        <scalar title="NWCHEM_1JCH" dataType="xsd:string">154.5930</scalar>
        <scalar title="avgNWChem1JCH" dataType="xsd:string">154.59635</scalar>
      </atom>
      <atom id="a10" elementType="H" x3="2.37266213" y3="1.14450685" z3="-0.92251059" formalCharge="0">
        <scalar dataType="xsd:string">1</scalar>
        <scalar title="JCH" dataType="xsd:string">[a1; -1.4196 Hz, a2; 154.5997 Hz, a3; 10.7200 Hz, a4; -2.5786 Hz, a5; 2.1762 Hz, a6; -1.8684 Hz, a7; 7.4986 Hz, a8; 2.3789 Hz]</scalar>
        <scalar title="valency" dataType="xsd:string">0.97028</scalar>
        <scalar title="numberOfValenceFreeElectrons" dataType="xsd:string">-0.07776</scalar>
        <scalar title="sumOFBondIndices" dataType="xsd:string">0.97028</scalar>
        <scalar title="mullikenCharge" dataType="xsd:string">0.89252</scalar>
        <scalar title="Exp1JCH" dataType="xsd:string">155</scalar>
        <scalar title="NWCHEM_1JCH" dataType="xsd:string">154.5997</scalar>
        <scalar title="avgNWChem1JCH" dataType="xsd:string">154.59635</scalar>
      </atom>
      <atom id="a11" elementType="H" x3="1.14450685" y3="-2.37266213" z3="0.92251059" formalCharge="0">
        <scalar dataType="xsd:string">1</scalar>
        <scalar title="JCH" dataType="xsd:string">[a1; 2.3789 Hz, a2; 7.4986 Hz, a3; 154.5997 Hz, a4; -1.4196 Hz, a5; 10.7200 Hz, a6; -2.5786 Hz, a7; 2.1762 Hz, a8; -1.8684 Hz]</scalar>
        <scalar title="valency" dataType="xsd:string">0.97028</scalar>
        <scalar title="numberOfValenceFreeElectrons" dataType="xsd:string">-0.07776</scalar>
        <scalar title="sumOFBondIndices" dataType="xsd:string">0.97028</scalar>
        <scalar title="mullikenCharge" dataType="xsd:string">0.89252</scalar>
        <scalar title="Exp1JCH" dataType="xsd:string">155</scalar>
        <scalar title="NWCHEM_1JCH" dataType="xsd:string">154.5997</scalar>
        <scalar title="avgNWChem1JCH" dataType="xsd:string">154.59635</scalar>
      </atom>
      <atom id="a12" elementType="H" x3="-1.19501525" y3="-2.34757825" z3="0.92260158" formalCharge="0">
        <scalar dataType="xsd:string">1</scalar>
        <scalar title="JCH" dataType="xsd:string">[a1; 10.7208 Hz, a2; -2.5787 Hz, a3; -1.4210 Hz, a4; 154.5930 Hz, a5; 2.3790 Hz, a6; 7.4994 Hz, a7; -1.8683 Hz, a8; 2.1759 Hz]</scalar>
        <scalar title="valency" dataType="xsd:string">0.97028</scalar>
        <scalar title="numberOfValenceFreeElectrons" dataType="xsd:string">-0.07776</scalar>
        <scalar title="sumOFBondIndices" dataType="xsd:string">0.97028</scalar>
        <scalar title="mullikenCharge" dataType="xsd:string">0.89252</scalar>
        <scalar title="Exp1JCH" dataType="xsd:string">155</scalar>
        <scalar title="NWCHEM_1JCH" dataType="xsd:string">154.5930</scalar>
        <scalar title="avgNWChem1JCH" dataType="xsd:string">154.59635</scalar>
      </atom>
      <atom id="a13" elementType="H" x3="-2.37266213" y3="-1.14450685" z3="-0.92251059" formalCharge="0">
        <scalar dataType="xsd:string">1</scalar>
        <scalar title="JCH" dataType="xsd:string">[a1; -1.8684 Hz, a2; 2.1762 Hz, a3; 7.4986 Hz, a4; 2.3789 Hz, a5; 154.5997 Hz, a6; -1.4196 Hz, a7; 10.7200 Hz, a8; -2.5786 Hz]</scalar>
        <scalar title="valency" dataType="xsd:string">0.97028</scalar>
        <scalar title="numberOfValenceFreeElectrons" dataType="xsd:string">-0.07776</scalar>
        <scalar title="sumOFBondIndices" dataType="xsd:string">0.97028</scalar>
        <scalar title="mullikenCharge" dataType="xsd:string">0.89252</scalar>
        <scalar title="Exp1JCH" dataType="xsd:string">155</scalar>
        <scalar title="NWCHEM_1JCH" dataType="xsd:string">154.5997</scalar>
        <scalar title="avgNWChem1JCH" dataType="xsd:string">154.59635</scalar>
      </atom>
      <atom id="a14" elementType="H" x3="-2.34757825" y3="1.19501525" z3="-0.92260158" formalCharge="0">
        <scalar dataType="xsd:string">1</scalar>
        <scalar title="JCH" dataType="xsd:string">[a1; 2.1759 Hz, a2; -1.8683 Hz, a3; -2.5787 Hz, a4; 10.7208 Hz, a5; -1.4210 Hz, a6; 154.5930 Hz, a7; 2.3790 Hz, a8; 7.4994 Hz]</scalar>
        <scalar title="valency" dataType="xsd:string">0.97028</scalar>
        <scalar title="numberOfValenceFreeElectrons" dataType="xsd:string">-0.07776</scalar>
        <scalar title="sumOFBondIndices" dataType="xsd:string">0.97028</scalar>
        <scalar title="mullikenCharge" dataType="xsd:string">0.89252</scalar>
        <scalar title="Exp1JCH" dataType="xsd:string">155</scalar>
        <scalar title="NWCHEM_1JCH" dataType="xsd:string">154.5930</scalar>
        <scalar title="avgNWChem1JCH" dataType="xsd:string">154.59635</scalar>
      </atom>
      <atom id="a15" elementType="H" x3="-1.14450685" y3="2.37266213" z3="0.92251059" formalCharge="0">
        <scalar dataType="xsd:string">1</scalar>
        <scalar title="JCH" dataType="xsd:string">[a1; -2.5786 Hz, a2; 10.7200 Hz, a3; 2.1762 Hz, a4; -1.8684 Hz, a5; 7.4986 Hz, a6; 2.3789 Hz, a7; 154.5997 Hz, a8; -1.4196 Hz]</scalar>
        <scalar title="valency" dataType="xsd:string">0.97028</scalar>
        <scalar title="numberOfValenceFreeElectrons" dataType="xsd:string">-0.07776</scalar>
        <scalar title="sumOFBondIndices" dataType="xsd:string">0.97028</scalar>
        <scalar title="mullikenCharge" dataType="xsd:string">0.89252</scalar>
        <scalar title="Exp1JCH" dataType="xsd:string">155</scalar>
        <scalar title="NWCHEM_1JCH" dataType="xsd:string">154.5997</scalar>
        <scalar title="avgNWChem1JCH" dataType="xsd:string">154.59635</scalar>
      </atom>
      <atom id="a16" elementType="H" x3="1.19501525" y3="2.34757825" z3="0.92260158" formalCharge="0">
        <scalar dataType="xsd:string">1</scalar>
        <scalar title="JCH" dataType="xsd:string">[a1; 7.4994 Hz, a2; 2.3790 Hz, a3; -1.8683 Hz, a4; 2.1759 Hz, a5; -2.5787 Hz, a6; 10.7208 Hz, a7; -1.4210 Hz, a8; 154.5930 Hz]</scalar>
        <scalar title="valency" dataType="xsd:string">0.97028</scalar>
        <scalar title="numberOfValenceFreeElectrons" dataType="xsd:string">-0.07776</scalar>
        <scalar title="sumOFBondIndices" dataType="xsd:string">0.97028</scalar>
        <scalar title="mullikenCharge" dataType="xsd:string">0.89252</scalar>
        <scalar title="Exp1JCH" dataType="xsd:string">155</scalar>
        <scalar title="NWCHEM_1JCH" dataType="xsd:string">154.5930</scalar>
        <scalar title="avgNWChem1JCH" dataType="xsd:string">154.59635</scalar>
      </atom>
    </atomArray>
    <bondArray>
      <bond id="a1_a2" atomRefs2="a1 a2" order="D"/>
      <bond id="a1_a3" atomRefs2="a1 a3" order="S"/>
      <bond id="a1_a9" atomRefs2="a1 a9" order="S"/>
      <bond id="a2_a8" atomRefs2="a2 a8" order="S"/>
      <bond id="a2_a10" atomRefs2="a2 a10" order="S"/>
      <bond id="a3_a4" atomRefs2="a3 a4" order="D"/>
      <bond id="a3_a11" atomRefs2="a3 a11" order="S"/>
      <bond id="a4_a5" atomRefs2="a4 a5" order="S"/>
      <bond id="a4_a12" atomRefs2="a4 a12" order="S"/>
      <bond id="a5_a6" atomRefs2="a5 a6" order="D"/>
      <bond id="a5_a13" atomRefs2="a5 a13" order="S"/>
      <bond id="a6_a7" atomRefs2="a6 a7" order="S"/>
      <bond id="a6_a14" atomRefs2="a6 a14" order="S"/>
      <bond id="a7_a8" atomRefs2="a7 a8" order="D"/>
      <bond id="a7_a15" atomRefs2="a7 a15" order="S"/>
      <bond id="a8_a16" atomRefs2="a8 a16" order="S"/>
    </bondArray>
  </molecule>
  <molecule id="155_NWChem_1JCH_mulliken">
    <atomArray>
      <atom id="a1" elementType="O" x3="0.02369465" y3="1.13814726" z3="0.0" formalCharge="0">
        <scalar title="valency" dataType="xsd:string">2.26508</scalar>
        <scalar title="numberOfValenceFreeElectrons" dataType="xsd:string">6.03019</scalar>
        <scalar title="sumOFBondIndices" dataType="xsd:string">2.26508</scalar>
        <scalar title="mullikenCharge" dataType="xsd:string">8.29527</scalar>
      </atom>
      <atom id="a2" elementType="C" x3="-1.09040931" y3="0.34511534" z3="0.0" formalCharge="0">
        <scalar dataType="xsd:string">6</scalar>
        <scalar title="valency" dataType="xsd:string">3.79295</scalar>
        <scalar title="numberOfValenceFreeElectrons" dataType="xsd:string">2.12531</scalar>
        <scalar title="sumOFBondIndices" dataType="xsd:string">3.79295</scalar>
        <scalar title="mullikenCharge" dataType="xsd:string">5.91826</scalar>
      </atom>
      <atom id="a3" elementType="C" x3="-0.73747993" y3="-0.96499839" z3="0.0" formalCharge="0">
        <scalar dataType="xsd:string">6</scalar>
        <scalar title="valency" dataType="xsd:string">3.87229</scalar>
        <scalar title="numberOfValenceFreeElectrons" dataType="xsd:string">2.27893</scalar>
        <scalar title="sumOFBondIndices" dataType="xsd:string">3.87229</scalar>
        <scalar title="mullikenCharge" dataType="xsd:string">6.15122</scalar>
      </atom>
      <atom id="a4" elementType="C" x3="0.69664005" y3="-0.99488169" z3="0.0" formalCharge="0">
        <scalar dataType="xsd:string">6</scalar>
        <scalar title="valency" dataType="xsd:string">3.87229</scalar>
        <scalar title="numberOfValenceFreeElectrons" dataType="xsd:string">2.27895</scalar>
        <scalar title="sumOFBondIndices" dataType="xsd:string">3.87229</scalar>
        <scalar title="mullikenCharge" dataType="xsd:string">6.15124</scalar>
      </atom>
      <atom id="a5" elementType="C" x3="1.10381508" y3="0.29941403" z3="0.0" formalCharge="0">
        <scalar dataType="xsd:string">6</scalar>
        <scalar title="valency" dataType="xsd:string">3.79294</scalar>
        <scalar title="numberOfValenceFreeElectrons" dataType="xsd:string">2.12532</scalar>
        <scalar title="sumOFBondIndices" dataType="xsd:string">3.79294</scalar>
        <scalar title="mullikenCharge" dataType="xsd:string">5.91826</scalar>
      </atom>
      <atom id="a6" elementType="H" x3="-2.03411318" y3="0.86207834" z3="0.0" formalCharge="0">
        <scalar dataType="xsd:string">1</scalar>
        <scalar title="JCH" dataType="xsd:string">[a2; 205.1156 Hz, a3; 13.5697 Hz, a4; 6.0263 Hz, a5; 7.3022 Hz]</scalar>
        <scalar title="valency" dataType="xsd:string">0.98037</scalar>
        <scalar title="numberOfValenceFreeElectrons" dataType="xsd:string">-0.09487</scalar>
        <scalar title="sumOFBondIndices" dataType="xsd:string">0.98037</scalar>
        <scalar title="mullikenCharge" dataType="xsd:string">0.8855</scalar>
        <scalar title="Exp1JCH" dataType="xsd:string">201.8</scalar>
        <scalar title="NWCHEM_1JCH" dataType="xsd:string">205.1156</scalar>
        <scalar title="avgNWChem1JCH" dataType="xsd:string">205.1156</scalar>
      </atom>
      <atom id="a7" elementType="H" x3="-1.40896278" y3="-1.80786304" z3="0.0" formalCharge="0">
        <scalar dataType="xsd:string">1</scalar>
        <scalar title="JCH" dataType="xsd:string">[a2; 11.2307 Hz, a3; 175.9995 Hz, a4; 4.1908 Hz, a5; 7.2672 Hz]</scalar>
        <scalar title="valency" dataType="xsd:string">0.9827</scalar>
        <scalar title="numberOfValenceFreeElectrons" dataType="xsd:string">-0.08533</scalar>
        <scalar title="sumOFBondIndices" dataType="xsd:string">0.9827</scalar>
        <scalar title="mullikenCharge" dataType="xsd:string">0.89737</scalar>
        <scalar title="Exp1JCH" dataType="xsd:string">174.7</scalar>
        <scalar title="NWCHEM_1JCH" dataType="xsd:string">175.9995</scalar>
        <scalar title="avgNWChem1JCH" dataType="xsd:string">176.00150000000002</scalar>
      </atom>
      <atom id="a8" elementType="H" x3="1.33245231" y3="-1.86496583" z3="0.0" formalCharge="0">
        <scalar dataType="xsd:string">1</scalar>
        <scalar title="JCH" dataType="xsd:string">[a2; 7.2668 Hz, a3; 4.1914 Hz, a4; 176.0035 Hz, a5; 11.2300 Hz]</scalar>
        <scalar title="valency" dataType="xsd:string">0.9827</scalar>
        <scalar title="numberOfValenceFreeElectrons" dataType="xsd:string">-0.08533</scalar>
        <scalar title="sumOFBondIndices" dataType="xsd:string">0.9827</scalar>
        <scalar title="mullikenCharge" dataType="xsd:string">0.89737</scalar>
        <scalar title="Exp1JCH" dataType="xsd:string">174.7</scalar>
        <scalar title="NWCHEM_1JCH" dataType="xsd:string">176.0035</scalar>
        <scalar title="avgNWChem1JCH" dataType="xsd:string">176.00150000000002</scalar>
      </atom>
      <atom id="a9" elementType="H" x3="2.06821527" y3="0.77666056" z3="0.0" formalCharge="0">
        <scalar dataType="xsd:string">1</scalar>
        <scalar title="JCH" dataType="xsd:string">[a2; 7.3024 Hz, a3; 6.0260 Hz, a4; 13.5699 Hz, a5; 205.1156 Hz]</scalar>
        <scalar title="valency" dataType="xsd:string">0.98037</scalar>
        <scalar title="numberOfValenceFreeElectrons" dataType="xsd:string">-0.09487</scalar>
        <scalar title="sumOFBondIndices" dataType="xsd:string">0.98037</scalar>
        <scalar title="mullikenCharge" dataType="xsd:string">0.8855</scalar>
        <scalar title="Exp1JCH" dataType="xsd:string">201.8</scalar>
        <scalar title="NWCHEM_1JCH" dataType="xsd:string">205.1156</scalar>
        <scalar title="avgNWChem1JCH" dataType="xsd:string">205.1156</scalar>
      </atom>
    </atomArray>
    <bondArray>
      <bond id="a1_a2" atomRefs2="a1 a2" order="S"/>
      <bond id="a1_a5" atomRefs2="a1 a5" order="S"/>
      <bond id="a2_a3" atomRefs2="a2 a3" order="D"/>
      <bond id="a2_a6" atomRefs2="a2 a6" order="S"/>
      <bond id="a3_a4" atomRefs2="a3 a4" order="S"/>
      <bond id="a3_a7" atomRefs2="a3 a7" order="S"/>
      <bond id="a4_a5" atomRefs2="a4 a5" order="D"/>
      <bond id="a4_a8" atomRefs2="a4 a8" order="S"/>
      <bond id="a5_a9" atomRefs2="a5 a9" order="S"/>
    </bondArray>
  </molecule>
  <molecule id="75_NWChem_1JCH_mulliken">
    <atomArray>
      <atom id="a1" elementType="S" x3="0.00383745" y3="1.52919712" z3="-0.10594409" formalCharge="0">
        <scalar title="valency" dataType="xsd:string">2.01666</scalar>
        <scalar title="numberOfValenceFreeElectrons" dataType="xsd:string">13.86106</scalar>
        <scalar title="sumOFBondIndices" dataType="xsd:string">2.01666</scalar>
        <scalar title="mullikenCharge" dataType="xsd:string">15.87772</scalar>
      </atom>
      <atom id="a2" elementType="C" x3="1.38838354" y3="0.41346839" z3="0.36582717" formalCharge="0">
        <scalar dataType="xsd:string">6</scalar>
        <scalar title="valency" dataType="xsd:string">3.87521</scalar>
        <scalar title="numberOfValenceFreeElectrons" dataType="xsd:string">2.51734</scalar>
        <scalar title="sumOFBondIndices" dataType="xsd:string">3.87521</scalar>
        <scalar title="mullikenCharge" dataType="xsd:string">6.39255</scalar>
      </atom>
      <atom id="a3" elementType="C" x3="1.27736727" y3="-0.97223116" z3="-0.27075192" formalCharge="0">
        <scalar dataType="xsd:string">6</scalar>
        <scalar title="valency" dataType="xsd:string">3.81118</scalar>
        <scalar title="numberOfValenceFreeElectrons" dataType="xsd:string">2.34246</scalar>
        <scalar title="sumOFBondIndices" dataType="xsd:string">3.81118</scalar>
        <scalar title="mullikenCharge" dataType="xsd:string">6.153639999999999</scalar>
      </atom>
      <atom id="a4" elementType="C" x3="-0.00782825" y3="-1.71130125" z3="0.12736432" formalCharge="0">
        <scalar dataType="xsd:string">6</scalar>
        <scalar title="valency" dataType="xsd:string">3.80632</scalar>
        <scalar title="numberOfValenceFreeElectrons" dataType="xsd:string">2.36636</scalar>
        <scalar title="sumOFBondIndices" dataType="xsd:string">3.80632</scalar>
        <scalar title="mullikenCharge" dataType="xsd:string">6.17268</scalar>
      </atom>
      <atom id="a5" elementType="C" x3="-1.28773329" y3="-0.96265076" z3="-0.27007641" formalCharge="0">
        <scalar dataType="xsd:string">6</scalar>
        <scalar title="valency" dataType="xsd:string">3.81117</scalar>
        <scalar title="numberOfValenceFreeElectrons" dataType="xsd:string">2.34254</scalar>
        <scalar title="sumOFBondIndices" dataType="xsd:string">3.81117</scalar>
        <scalar title="mullikenCharge" dataType="xsd:string">6.15371</scalar>
      </atom>
      <atom id="a6" elementType="C" x3="-1.38863257" y3="0.42376606" z3="0.36662547" formalCharge="0">
        <scalar dataType="xsd:string">6</scalar>
        <scalar title="valency" dataType="xsd:string">3.87524</scalar>
        <scalar title="numberOfValenceFreeElectrons" dataType="xsd:string">2.51731</scalar>
        <scalar title="sumOFBondIndices" dataType="xsd:string">3.87524</scalar>
        <scalar title="mullikenCharge" dataType="xsd:string">6.39255</scalar>
      </atom>
      <atom id="a7" elementType="H" x3="1.42408372" y3="0.33809385" z3="1.45655472" formalCharge="0">
        <scalar dataType="xsd:string">1</scalar>
        <scalar title="JCH" dataType="xsd:string">[a2; 138.5122 Hz, a3; -0.6083 Hz, a4; 2.5857 Hz, a5; 0.3092 Hz, a6; 1.1831 Hz]</scalar>
        <scalar title="valency" dataType="xsd:string">0.94859</scalar>
        <scalar title="numberOfValenceFreeElectrons" dataType="xsd:string">-0.07452</scalar>
        <scalar title="sumOFBondIndices" dataType="xsd:string">0.94859</scalar>
        <scalar title="mullikenCharge" dataType="xsd:string">0.87407</scalar>
        <scalar title="Exp1JCH" dataType="xsd:string">135.0</scalar>
        <scalar title="NWCHEM_1JCH" dataType="xsd:string">138.5122</scalar>
        <scalar title="avgNWChem1JCH" dataType="xsd:string">138.089075</scalar>
      </atom>
      <atom id="a8" elementType="H" x3="2.29551895" y3="0.92605365" z3="0.0404661" formalCharge="0">
        <scalar dataType="xsd:string">1</scalar>
        <scalar title="JCH" dataType="xsd:string">[a2; 137.6580 Hz, a3; -2.5930 Hz, a4; 8.1120 Hz, a5; -0.5747 Hz, a6; 5.9587 Hz]</scalar>
        <scalar title="valency" dataType="xsd:string">0.95487</scalar>
        <scalar title="numberOfValenceFreeElectrons" dataType="xsd:string">-0.09804</scalar>
        <scalar title="sumOFBondIndices" dataType="xsd:string">0.95487</scalar>
        <scalar title="mullikenCharge" dataType="xsd:string">0.85683</scalar>
        <scalar title="Exp1JCH" dataType="xsd:string">135.0</scalar>
        <scalar title="NWCHEM_1JCH" dataType="xsd:string">137.6580</scalar>
        <scalar title="avgNWChem1JCH" dataType="xsd:string">138.089075</scalar>
      </atom>
      <atom id="a9" elementType="H" x3="2.14680176" y3="-1.56769939" z3="0.03066201" formalCharge="0">
        <scalar dataType="xsd:string">1</scalar>
        <scalar title="JCH" dataType="xsd:string">[a2; -0.2027 Hz, a3; 124.8778 Hz, a4; -2.5721 Hz, a5; 7.0609 Hz, a6; -0.4143 Hz]</scalar>
        <scalar title="valency" dataType="xsd:string">0.96593</scalar>
        <scalar title="numberOfValenceFreeElectrons" dataType="xsd:string">-0.07098</scalar>
        <scalar title="sumOFBondIndices" dataType="xsd:string">0.96593</scalar>
        <scalar title="mullikenCharge" dataType="xsd:string">0.8949499999999999</scalar>
        <scalar title="Exp1JCH" dataType="xsd:string">127.7</scalar>
        <scalar title="NWCHEM_1JCH" dataType="xsd:string">124.8778</scalar>
        <scalar title="avgNWChem1JCH" dataType="xsd:string">126.209025</scalar>
      </atom>
      <atom id="a10" elementType="H" x3="1.32151949" y3="-0.8707261" z3="-1.35976609" formalCharge="0">
        <scalar dataType="xsd:string">1</scalar>
        <scalar title="JCH" dataType="xsd:string">[a2; -4.1578 Hz, a3; 127.5485 Hz, a4; -2.6399 Hz, a5; 2.0579 Hz, a6; -0.0960 Hz]</scalar>
        <scalar title="valency" dataType="xsd:string">0.96672</scalar>
        <scalar title="numberOfValenceFreeElectrons" dataType="xsd:string">-0.06648</scalar>
        <scalar title="sumOFBondIndices" dataType="xsd:string">0.96672</scalar>
        <scalar title="mullikenCharge" dataType="xsd:string">0.90024</scalar>
        <scalar title="Exp1JCH" dataType="xsd:string">127.7</scalar>
        <scalar title="NWCHEM_1JCH" dataType="xsd:string">127.5485</scalar>
        <scalar title="avgNWChem1JCH" dataType="xsd:string">126.209025</scalar>
      </atom>
      <atom id="a11" elementType="H" x3="-0.0080417" y3="-1.87172636" z3="1.21272244" formalCharge="0">
        <scalar dataType="xsd:string">1</scalar>
        <scalar title="JCH" dataType="xsd:string">[a2; 2.6226 Hz, a3; -2.8272 Hz, a4; 122.6560 Hz, a5; -2.8273 Hz, a6; 2.6252 Hz]</scalar>
        <scalar title="valency" dataType="xsd:string">0.96743</scalar>
        <scalar title="numberOfValenceFreeElectrons" dataType="xsd:string">-0.05245</scalar>
        <scalar title="sumOFBondIndices" dataType="xsd:string">0.96743</scalar>
        <scalar title="mullikenCharge" dataType="xsd:string">0.91498</scalar>
        <scalar title="NWCHEM_1JCH" dataType="xsd:string">122.6560</scalar>
        <scalar title="avgNWChem1JCH" dataType="xsd:string">122.6560</scalar>
      </atom>
      <atom id="a12" elementType="H" x3="-0.01177824" y3="-2.70440977" z3="-0.33142413" formalCharge="0">
        <scalar dataType="xsd:string">1</scalar>
        <scalar title="JCH" dataType="xsd:string">[a2; 9.3525 Hz, a3; -2.5284 Hz, a4; 127.2361 Hz, a5; -2.5297 Hz, a6; 9.3476 Hz]</scalar>
        <scalar title="valency" dataType="xsd:string">0.96802</scalar>
        <scalar title="numberOfValenceFreeElectrons" dataType="xsd:string">-0.07802</scalar>
        <scalar title="sumOFBondIndices" dataType="xsd:string">0.96802</scalar>
        <scalar title="mullikenCharge" dataType="xsd:string">0.89</scalar>
        <scalar title="NWCHEM_1JCH" dataType="xsd:string">127.2361</scalar>
        <scalar title="avgNWChem1JCH" dataType="xsd:string">127.2361</scalar>
      </atom>
      <atom id="a13" elementType="H" x3="-2.16143241" y3="-1.55204798" z3="0.03092384" formalCharge="0">
        <scalar dataType="xsd:string">1</scalar>
        <scalar title="JCH" dataType="xsd:string">[a2; -0.4132 Hz, a3; 7.0587 Hz, a4; -2.5682 Hz, a5; 124.8970 Hz, a6; -0.1941 Hz]</scalar>
        <scalar title="valency" dataType="xsd:string">0.96592</scalar>
        <scalar title="numberOfValenceFreeElectrons" dataType="xsd:string">-0.071</scalar>
        <scalar title="sumOFBondIndices" dataType="xsd:string">0.96592</scalar>
        <scalar title="mullikenCharge" dataType="xsd:string">0.89492</scalar>
        <scalar title="Exp1JCH" dataType="xsd:string">127.7</scalar>
        <scalar title="NWCHEM_1JCH" dataType="xsd:string">124.8970</scalar>
        <scalar title="avgNWChem1JCH" dataType="xsd:string">126.209025</scalar>
      </atom>
      <atom id="a14" elementType="H" x3="-1.33110058" y3="-0.8603892" z3="-1.35906094" formalCharge="0">
        <scalar dataType="xsd:string">1</scalar>
        <scalar title="JCH" dataType="xsd:string">[a2; -0.0964 Hz, a3; 2.0629 Hz, a4; -2.6467 Hz, a5; 127.5128 Hz, a6; -4.1621 Hz]</scalar>
        <scalar title="valency" dataType="xsd:string">0.9667</scalar>
        <scalar title="numberOfValenceFreeElectrons" dataType="xsd:string">-0.06645</scalar>
        <scalar title="sumOFBondIndices" dataType="xsd:string">0.9667</scalar>
        <scalar title="mullikenCharge" dataType="xsd:string">0.90025</scalar>
        <scalar title="Exp1JCH" dataType="xsd:string">127.7</scalar>
        <scalar title="NWCHEM_1JCH" dataType="xsd:string">127.5128</scalar>
        <scalar title="avgNWChem1JCH" dataType="xsd:string">126.209025</scalar>
      </atom>
      <atom id="a15" elementType="H" x3="-1.42474933" y3="0.34890419" z3="1.45738967" formalCharge="0">
        <scalar dataType="xsd:string">1</scalar>
        <scalar title="JCH" dataType="xsd:string">[a2; 1.1802 Hz, a3; 0.3095 Hz, a4; 2.5840 Hz, a5; -0.6048 Hz, a6; 138.5399 Hz]</scalar>
        <scalar title="valency" dataType="xsd:string">0.9486</scalar>
        <scalar title="numberOfValenceFreeElectrons" dataType="xsd:string">-0.07455</scalar>
        <scalar title="sumOFBondIndices" dataType="xsd:string">0.9486</scalar>
        <scalar title="mullikenCharge" dataType="xsd:string">0.87405</scalar>
        <scalar title="Exp1JCH" dataType="xsd:string">135.0</scalar>
        <scalar title="NWCHEM_1JCH" dataType="xsd:string">138.5399</scalar>
        <scalar title="avgNWChem1JCH" dataType="xsd:string">138.089075</scalar>
      </atom>
      <atom id="a16" elementType="H" x3="-2.29199878" y3="0.94278734" z3="0.04115614" formalCharge="0">
        <scalar dataType="xsd:string">1</scalar>
        <scalar title="JCH" dataType="xsd:string">[a2; 5.9579 Hz, a3; -0.5751 Hz, a4; 8.1104 Hz, a5; -2.5986 Hz, a6; 137.6462 Hz]</scalar>
        <scalar title="valency" dataType="xsd:string">0.95487</scalar>
        <scalar title="numberOfValenceFreeElectrons" dataType="xsd:string">-0.09803</scalar>
        <scalar title="sumOFBondIndices" dataType="xsd:string">0.95487</scalar>
        <scalar title="mullikenCharge" dataType="xsd:string">0.85684</scalar>
        <scalar title="Exp1JCH" dataType="xsd:string">135.0</scalar>
        <scalar title="NWCHEM_1JCH" dataType="xsd:string">137.6462</scalar>
        <scalar title="avgNWChem1JCH" dataType="xsd:string">138.089075</scalar>
      </atom>
    </atomArray>
    <bondArray>
      <bond id="a1_a2" atomRefs2="a1 a2" order="S"/>
      <bond id="a1_a6" atomRefs2="a1 a6" order="S"/>
      <bond id="a2_a3" atomRefs2="a2 a3" order="S"/>
      <bond id="a2_a7" atomRefs2="a2 a7" order="S"/>
      <bond id="a2_a8" atomRefs2="a2 a8" order="S"/>
      <bond id="a3_a4" atomRefs2="a3 a4" order="S"/>
      <bond id="a3_a9" atomRefs2="a3 a9" order="S"/>
      <bond id="a3_a10" atomRefs2="a3 a10" order="S"/>
      <bond id="a4_a5" atomRefs2="a4 a5" order="S"/>
      <bond id="a4_a11" atomRefs2="a4 a11" order="S"/>
      <bond id="a4_a12" atomRefs2="a4 a12" order="S"/>
      <bond id="a5_a6" atomRefs2="a5 a6" order="S"/>
      <bond id="a5_a13" atomRefs2="a5 a13" order="S"/>
      <bond id="a5_a14" atomRefs2="a5 a14" order="S"/>
      <bond id="a6_a15" atomRefs2="a6 a15" order="S"/>
      <bond id="a6_a16" atomRefs2="a6 a16" order="S"/>
    </bondArray>
  </molecule>
  <molecule id="72_NWChem_1JCH_mulliken">
    <atomArray>
      <atom id="a1" elementType="S" x3="-0.01020019" y3="-1.11109397" z3="0.16168145" formalCharge="0">
        <scalar title="valency" dataType="xsd:string">1.99808</scalar>
        <scalar title="numberOfValenceFreeElectrons" dataType="xsd:string">13.91166</scalar>
        <scalar title="sumOFBondIndices" dataType="xsd:string">1.99808</scalar>
        <scalar title="mullikenCharge" dataType="xsd:string">15.90974</scalar>
      </atom>
      <atom id="a2" elementType="C" x3="1.15068914" y3="0.32934886" z3="-0.07899435" formalCharge="0">
        <scalar dataType="xsd:string">6</scalar>
        <scalar title="valency" dataType="xsd:string">3.85045</scalar>
        <scalar title="numberOfValenceFreeElectrons" dataType="xsd:string">2.52049</scalar>
        <scalar title="sumOFBondIndices" dataType="xsd:string">3.85045</scalar>
        <scalar title="mullikenCharge" dataType="xsd:string">6.37094</scalar>
      </atom>
      <atom id="a3" elementType="C" x3="-1.15793203" y3="0.33881229" z3="-0.08516693" formalCharge="0">
        <scalar dataType="xsd:string">6</scalar>
        <scalar title="valency" dataType="xsd:string">3.85046</scalar>
        <scalar title="numberOfValenceFreeElectrons" dataType="xsd:string">2.52049</scalar>
        <scalar title="sumOFBondIndices" dataType="xsd:string">3.85046</scalar>
        <scalar title="mullikenCharge" dataType="xsd:string">6.370950000000001</scalar>
      </atom>
      <atom id="a4" elementType="C" x3="-1.778E-5" y3="1.33958488" z3="0.11414657" formalCharge="0">
        <scalar dataType="xsd:string">6</scalar>
        <scalar title="valency" dataType="xsd:string">3.76338</scalar>
        <scalar title="numberOfValenceFreeElectrons" dataType="xsd:string">2.37298</scalar>
        <scalar title="sumOFBondIndices" dataType="xsd:string">3.76338</scalar>
        <scalar title="mullikenCharge" dataType="xsd:string">6.13636</scalar>
      </atom>
      <atom id="a5" elementType="H" x3="1.56938763" y3="0.32696825" z3="-1.08565593" formalCharge="0">
        <scalar dataType="xsd:string">1</scalar>
        <scalar title="JCH" dataType="xsd:string">[a2; 145.7290 Hz, a3; 0.2045 Hz, a4; -2.1865 Hz]</scalar>
        <scalar title="valency" dataType="xsd:string">0.94114</scalar>
        <scalar title="numberOfValenceFreeElectrons" dataType="xsd:string">-0.08083</scalar>
        <scalar title="sumOFBondIndices" dataType="xsd:string">0.94114</scalar>
        <scalar title="mullikenCharge" dataType="xsd:string">0.86031</scalar>
        <scalar title="Exp1JCH" dataType="xsd:string">146.5</scalar>
        <scalar title="NWCHEM_1JCH" dataType="xsd:string">145.7290</scalar>
        <scalar title="avgNWChem1JCH" dataType="xsd:string">147.00965</scalar>
      </atom>
      <atom id="a6" elementType="H" x3="1.95659442" y3="0.37069288" z3="0.65236771" formalCharge="0">
        <scalar dataType="xsd:string">1</scalar>
        <scalar title="JCH" dataType="xsd:string">[a2; 148.2910 Hz, a3; 7.6142 Hz, a4; -2.9109 Hz]</scalar>
        <scalar title="valency" dataType="xsd:string">0.95243</scalar>
        <scalar title="numberOfValenceFreeElectrons" dataType="xsd:string">-0.09379</scalar>
        <scalar title="sumOFBondIndices" dataType="xsd:string">0.95243</scalar>
        <scalar title="mullikenCharge" dataType="xsd:string">0.85864</scalar>
        <scalar title="Exp1JCH" dataType="xsd:string">146.5</scalar>
        <scalar title="NWCHEM_1JCH" dataType="xsd:string">148.2910</scalar>
        <scalar title="avgNWChem1JCH" dataType="xsd:string">147.00965</scalar>
      </atom>
      <atom id="a7" elementType="H" x3="-1.571674" y3="0.33998703" z3="-1.09385483" formalCharge="0">
        <scalar dataType="xsd:string">1</scalar>
        <scalar title="JCH" dataType="xsd:string">[a2; 0.2044 Hz, a3; 145.7505 Hz, a4; -2.1837 Hz]</scalar>
        <scalar title="valency" dataType="xsd:string">0.94116</scalar>
        <scalar title="numberOfValenceFreeElectrons" dataType="xsd:string">-0.08084</scalar>
        <scalar title="sumOFBondIndices" dataType="xsd:string">0.94116</scalar>
        <scalar title="mullikenCharge" dataType="xsd:string">0.86032</scalar>
        <scalar title="Exp1JCH" dataType="xsd:string">146.5</scalar>
        <scalar title="NWCHEM_1JCH" dataType="xsd:string">145.7505</scalar>
        <scalar title="avgNWChem1JCH" dataType="xsd:string">147.00965</scalar>
      </atom>
      <atom id="a8" elementType="H" x3="-1.96705137" y3="0.38665612" z3="0.64221487" formalCharge="0">
        <scalar dataType="xsd:string">1</scalar>
        <scalar title="JCH" dataType="xsd:string">[a2; 7.6088 Hz, a3; 148.2681 Hz, a4; -2.9135 Hz]</scalar>
        <scalar title="valency" dataType="xsd:string">0.95242</scalar>
        <scalar title="numberOfValenceFreeElectrons" dataType="xsd:string">-0.09379</scalar>
        <scalar title="sumOFBondIndices" dataType="xsd:string">0.95242</scalar>
        <scalar title="mullikenCharge" dataType="xsd:string">0.85863</scalar>
        <scalar title="Exp1JCH" dataType="xsd:string">146.5</scalar>
        <scalar title="NWCHEM_1JCH" dataType="xsd:string">148.2681</scalar>
        <scalar title="avgNWChem1JCH" dataType="xsd:string">147.00965</scalar>
      </atom>
      <atom id="a9" elementType="H" x3="0.00544636" y3="2.18437683" z3="-0.57901279" formalCharge="0">
        <scalar dataType="xsd:string">1</scalar>
        <scalar title="JCH" dataType="xsd:string">[a2; -1.6847 Hz, a3; -1.6825 Hz, a4; 132.5721 Hz]</scalar>
        <scalar title="valency" dataType="xsd:string">0.97271</scalar>
        <scalar title="numberOfValenceFreeElectrons" dataType="xsd:string">-0.08644</scalar>
        <scalar title="sumOFBondIndices" dataType="xsd:string">0.97271</scalar>
        <scalar title="mullikenCharge" dataType="xsd:string">0.88627</scalar>
        <scalar title="Exp1JCH" dataType="xsd:string">134.6</scalar>
        <scalar title="NWCHEM_1JCH" dataType="xsd:string">132.5721</scalar>
        <scalar title="avgNWChem1JCH" dataType="xsd:string">132.5121</scalar>
      </atom>
      <atom id="a10" elementType="H" x3="-0.00119479" y3="1.73307932" z3="1.13172515" formalCharge="0">
        <scalar dataType="xsd:string">1</scalar>
        <scalar title="JCH" dataType="xsd:string">[a2; -3.7668 Hz, a3; -3.7653 Hz, a4; 132.4521 Hz]</scalar>
        <scalar title="valency" dataType="xsd:string">0.96883</scalar>
        <scalar title="numberOfValenceFreeElectrons" dataType="xsd:string">-0.08098</scalar>
        <scalar title="sumOFBondIndices" dataType="xsd:string">0.96883</scalar>
        <scalar title="mullikenCharge" dataType="xsd:string">0.88785</scalar>
        <scalar title="Exp1JCH" dataType="xsd:string">134.6</scalar>
        <scalar title="NWCHEM_1JCH" dataType="xsd:string">132.4521</scalar>
        <scalar title="avgNWChem1JCH" dataType="xsd:string">132.5121</scalar>
      </atom>
    </atomArray>
    <bondArray>
      <bond id="a1_a2" atomRefs2="a1 a2" order="S"/>
      <bond id="a1_a3" atomRefs2="a1 a3" order="S"/>
      <bond id="a2_a4" atomRefs2="a2 a4" order="S"/>
      <bond id="a2_a5" atomRefs2="a2 a5" order="S"/>
      <bond id="a2_a6" atomRefs2="a2 a6" order="S"/>
      <bond id="a3_a4" atomRefs2="a3 a4" order="S"/>
      <bond id="a3_a7" atomRefs2="a3 a7" order="S"/>
      <bond id="a3_a8" atomRefs2="a3 a8" order="S"/>
      <bond id="a4_a9" atomRefs2="a4 a9" order="S"/>
      <bond id="a4_a10" atomRefs2="a4 a10" order="S"/>
    </bondArray>
  </molecule>
  <molecule id="78_NWChem_1JCH_mulliken">
    <atomArray>
      <atom id="a1" elementType="C" x3="-0.5192766" y3="1.94819331" z3="0.0" formalCharge="0">
        <scalar title="valency" dataType="xsd:string">3.85862</scalar>
        <scalar title="numberOfValenceFreeElectrons" dataType="xsd:string">2.22895</scalar>
        <scalar title="sumOFBondIndices" dataType="xsd:string">3.85862</scalar>
        <scalar title="mullikenCharge" dataType="xsd:string">6.08757</scalar>
      </atom>
      <atom id="a2" elementType="C" x3="0.34723542" y3="2.96437649" z3="0.0" formalCharge="0">
        <scalar dataType="xsd:string">6</scalar>
        <scalar title="valency" dataType="xsd:string">3.89175</scalar>
        <scalar title="numberOfValenceFreeElectrons" dataType="xsd:string">2.36063</scalar>
        <scalar title="sumOFBondIndices" dataType="xsd:string">3.89175</scalar>
        <scalar title="mullikenCharge" dataType="xsd:string">6.2523800000000005</scalar>
      </atom>
      <atom id="a3" elementType="C" x3="-0.21651564" y3="0.50867155" z3="0.0" formalCharge="0">
        <scalar dataType="xsd:string">6</scalar>
        <scalar title="valency" dataType="xsd:string">3.6521</scalar>
        <scalar title="numberOfValenceFreeElectrons" dataType="xsd:string">2.1832</scalar>
        <scalar title="sumOFBondIndices" dataType="xsd:string">3.6521</scalar>
        <scalar title="mullikenCharge" dataType="xsd:string">5.8353</scalar>
      </atom>
      <atom id="a4" elementType="C" x3="1.0912285" y3="-0.00163636" z3="0.0" formalCharge="0">
        <scalar dataType="xsd:string">6</scalar>
        <scalar title="valency" dataType="xsd:string">3.89492</scalar>
        <scalar title="numberOfValenceFreeElectrons" dataType="xsd:string">2.22945</scalar>
        <scalar title="sumOFBondIndices" dataType="xsd:string">3.89492</scalar>
        <scalar title="mullikenCharge" dataType="xsd:string">6.12437</scalar>
      </atom>
      <atom id="a5" elementType="C" x3="1.32214537" y3="-1.37050757" z3="0.0" formalCharge="0">
        <scalar dataType="xsd:string">6</scalar>
        <scalar title="valency" dataType="xsd:string">3.90257</scalar>
        <scalar title="numberOfValenceFreeElectrons" dataType="xsd:string">2.22276</scalar>
        <scalar title="sumOFBondIndices" dataType="xsd:string">3.90257</scalar>
        <scalar title="mullikenCharge" dataType="xsd:string">6.12533</scalar>
      </atom>
      <atom id="a6" elementType="C" x3="0.25314109" y3="-2.26750882" z3="0.0" formalCharge="0">
        <scalar dataType="xsd:string">6</scalar>
        <scalar title="valency" dataType="xsd:string">3.85765</scalar>
        <scalar title="numberOfValenceFreeElectrons" dataType="xsd:string">2.24724</scalar>
        <scalar title="sumOFBondIndices" dataType="xsd:string">3.85765</scalar>
        <scalar title="mullikenCharge" dataType="xsd:string">6.10489</scalar>
      </atom>
      <atom id="a7" elementType="C" x3="-1.04952353" y3="-1.77899543" z3="0.0" formalCharge="0">
        <scalar dataType="xsd:string">6</scalar>
        <scalar title="valency" dataType="xsd:string">3.89354</scalar>
        <scalar title="numberOfValenceFreeElectrons" dataType="xsd:string">2.22492</scalar>
        <scalar title="sumOFBondIndices" dataType="xsd:string">3.89354</scalar>
        <scalar title="mullikenCharge" dataType="xsd:string">6.11846</scalar>
      </atom>
      <atom id="a8" elementType="C" x3="-1.27877043" y3="-0.40634418" z3="0.0" formalCharge="0">
        <scalar dataType="xsd:string">6</scalar>
        <scalar title="valency" dataType="xsd:string">3.88404</scalar>
        <scalar title="numberOfValenceFreeElectrons" dataType="xsd:string">2.25555</scalar>
        <scalar title="sumOFBondIndices" dataType="xsd:string">3.88404</scalar>
        <scalar title="mullikenCharge" dataType="xsd:string">6.13959</scalar>
      </atom>
      <atom id="a9" elementType="H" x3="-1.58033983" y3="2.18472809" z3="0.0" formalCharge="0">
        <scalar dataType="xsd:string">1</scalar>
        <scalar title="JCH" dataType="xsd:string">[a1; 151.9878 Hz, a2; -0.2729 Hz, a3; 3.1103 Hz, a4; 5.6663 Hz, a5; 0.5779 Hz, a6; 0.1380 Hz, a7; -0.0854 Hz, a8; 5.2703 Hz]</scalar>
        <scalar title="valency" dataType="xsd:string">0.97633</scalar>
        <scalar title="numberOfValenceFreeElectrons" dataType="xsd:string">-0.07097</scalar>
        <scalar title="sumOFBondIndices" dataType="xsd:string">0.97633</scalar>
        <scalar title="mullikenCharge" dataType="xsd:string">0.90536</scalar>
        <scalar title="Exp1JCH" dataType="xsd:string">154.5</scalar>
        <scalar title="NWCHEM_1JCH" dataType="xsd:string">151.9878</scalar>
        <scalar title="avgNWChem1JCH" dataType="xsd:string">151.9878</scalar>
      </atom>
      <atom id="a10" elementType="H" x3="1.42150175" y3="2.82241444" z3="0.0" formalCharge="0">
        <scalar dataType="xsd:string">1</scalar>
        <scalar title="JCH" dataType="xsd:string">[a1; -2.1196 Hz, a2; 154.4490 Hz, a3; 6.1765 Hz, a4; -0.4831 Hz, a5; 0.3683 Hz, a6; -0.4114 Hz, a7; 0.2957 Hz, a8; -0.6991 Hz]</scalar>
        <scalar title="valency" dataType="xsd:string">0.98538</scalar>
        <scalar title="numberOfValenceFreeElectrons" dataType="xsd:string">-0.07401</scalar>
        <scalar title="sumOFBondIndices" dataType="xsd:string">0.98538</scalar>
        <scalar title="mullikenCharge" dataType="xsd:string">0.91137</scalar>
        <scalar title="Exp1JCH" dataType="xsd:string">154</scalar>
        <scalar title="NWCHEM_1JCH" dataType="xsd:string">154.4490</scalar>
        <scalar title="avgNWChem1JCH" dataType="xsd:string">154.4490</scalar>
      </atom>
      <atom id="a11" elementType="H" x3="-0.00180959" y3="3.98924497" z3="0.0" formalCharge="0">
        <scalar dataType="xsd:string">1</scalar>
        <scalar title="JCH" dataType="xsd:string">[a1; 0.3180 Hz, a2; 161.7795 Hz, a3; 11.5519 Hz, a4; -0.4767 Hz, a5; 0.3087 Hz, a6; -0.4055 Hz, a7; 0.7087 Hz, a8; -0.3642 Hz]</scalar>
        <scalar title="valency" dataType="xsd:string">0.97708</scalar>
        <scalar title="numberOfValenceFreeElectrons" dataType="xsd:string">-0.08479</scalar>
        <scalar title="sumOFBondIndices" dataType="xsd:string">0.97708</scalar>
        <scalar title="mullikenCharge" dataType="xsd:string">0.8922899999999999</scalar>
        <scalar title="Exp1JCH" dataType="xsd:string">160</scalar>
        <scalar title="NWCHEM_1JCH" dataType="xsd:string">161.7795</scalar>
        <scalar title="avgNWChem1JCH" dataType="xsd:string">161.7795</scalar>
      </atom>
      <atom id="a12" elementType="H" x3="1.93572215" y3="0.67643503" z3="0.0" formalCharge="0">
        <scalar dataType="xsd:string">1</scalar>
        <scalar title="JCH" dataType="xsd:string">[a1; 3.7546 Hz, a2; -0.4112 Hz, a3; 0.8545 Hz, a4; 156.3973 Hz, a5; 1.0905 Hz, a6; 7.6196 Hz, a7; -1.1282 Hz, a8; 6.7694 Hz]</scalar>
        <scalar title="valency" dataType="xsd:string">0.98227</scalar>
        <scalar title="numberOfValenceFreeElectrons" dataType="xsd:string">-0.07192</scalar>
        <scalar title="sumOFBondIndices" dataType="xsd:string">0.98227</scalar>
        <scalar title="mullikenCharge" dataType="xsd:string">0.91035</scalar>
        <scalar title="NWCHEM_1JCH" dataType="xsd:string">156.3973</scalar>
        <scalar title="avgNWChem1JCH" dataType="xsd:string">156.3973</scalar>
      </atom>
      <atom id="a13" elementType="H" x3="2.34000085" y3="-1.74265566" z3="0.0" formalCharge="0">
        <scalar dataType="xsd:string">1</scalar>
        <scalar title="JCH" dataType="xsd:string">[a1; 0.5075 Hz, a2; 0.0169 Hz, a3; 7.3655 Hz, a4; 2.0335 Hz, a5; 158.4102 Hz, a6; 1.8387 Hz, a7; 7.7630 Hz, a8; -1.3019 Hz]</scalar>
        <scalar title="valency" dataType="xsd:string">0.97477</scalar>
        <scalar title="numberOfValenceFreeElectrons" dataType="xsd:string">-0.0776</scalar>
        <scalar title="sumOFBondIndices" dataType="xsd:string">0.97477</scalar>
        <scalar title="mullikenCharge" dataType="xsd:string">0.89717</scalar>
        <scalar title="NWCHEM_1JCH" dataType="xsd:string">158.4102</scalar>
        <scalar title="avgNWChem1JCH" dataType="xsd:string">158.4102</scalar>
      </atom>
      <atom id="a14" elementType="H" x3="0.43711348" y3="-3.33519123" z3="0.0" formalCharge="0">
        <scalar dataType="xsd:string">1</scalar>
        <scalar title="JCH" dataType="xsd:string">[a1; 0.8387 Hz, a2; -0.5327 Hz, a3; -1.4800 Hz, a4; 7.6952 Hz, a5; 2.0527 Hz, a6; 159.6697 Hz, a7; 1.8378 Hz, a8; 7.6573 Hz]</scalar>
        <scalar title="valency" dataType="xsd:string">0.97707</scalar>
        <scalar title="numberOfValenceFreeElectrons" dataType="xsd:string">-0.08087</scalar>
        <scalar title="sumOFBondIndices" dataType="xsd:string">0.97707</scalar>
        <scalar title="mullikenCharge" dataType="xsd:string">0.8962</scalar>
        <scalar title="NWCHEM_1JCH" dataType="xsd:string">159.6697</scalar>
        <scalar title="avgNWChem1JCH" dataType="xsd:string">159.6697</scalar>
      </atom>
      <atom id="a15" elementType="H" x3="-1.8881882" y3="-2.4652364" z3="0.0" formalCharge="0">
        <scalar dataType="xsd:string">1</scalar>
        <scalar title="JCH" dataType="xsd:string">[a1; 0.0522 Hz, a2; 0.3281 Hz, a3; 7.2747 Hz, a4; -1.3400 Hz, a5; 7.7573 Hz, a6; 1.6360 Hz, a7; 158.6712 Hz, a8; 1.9679 Hz]</scalar>
        <scalar title="valency" dataType="xsd:string">0.97522</scalar>
        <scalar title="numberOfValenceFreeElectrons" dataType="xsd:string">-0.07895</scalar>
        <scalar title="sumOFBondIndices" dataType="xsd:string">0.97522</scalar>
        <scalar title="mullikenCharge" dataType="xsd:string">0.89627</scalar>
        <scalar title="NWCHEM_1JCH" dataType="xsd:string">158.6712</scalar>
        <scalar title="avgNWChem1JCH" dataType="xsd:string">158.6712</scalar>
      </atom>
      <atom id="a16" elementType="H" x3="-2.29701585" y3="-0.03280857" z3="0.0" formalCharge="0">
        <scalar dataType="xsd:string">1</scalar>
        <scalar title="JCH" dataType="xsd:string">[a1; 6.4183 Hz, a2; -0.1712 Hz, a3; 0.9845 Hz, a4; 6.2925 Hz, a5; -0.9644 Hz, a6; 7.5444 Hz, a7; 1.5313 Hz, a8; 156.8192 Hz]</scalar>
        <scalar title="valency" dataType="xsd:string">0.97992</scalar>
        <scalar title="numberOfValenceFreeElectrons" dataType="xsd:string">-0.07683</scalar>
        <scalar title="sumOFBondIndices" dataType="xsd:string">0.97992</scalar>
        <scalar title="mullikenCharge" dataType="xsd:string">0.9030900000000001</scalar>
        <scalar title="NWCHEM_1JCH" dataType="xsd:string">156.8192</scalar>
        <scalar title="avgNWChem1JCH" dataType="xsd:string">156.8192</scalar>
      </atom>
    </atomArray>
    <bondArray>
      <bond id="a1_a2" atomRefs2="a1 a2" order="D"/>
      <bond id="a1_a3" atomRefs2="a1 a3" order="S"/>
      <bond id="a1_a9" atomRefs2="a1 a9" order="S"/>
      <bond id="a2_a10" atomRefs2="a2 a10" order="S"/>
      <bond id="a2_a11" atomRefs2="a2 a11" order="S"/>
      <bond id="a3_a4" atomRefs2="a3 a4" order="D"/>
      <bond id="a3_a8" atomRefs2="a3 a8" order="S"/>
      <bond id="a4_a5" atomRefs2="a4 a5" order="S"/>
      <bond id="a4_a12" atomRefs2="a4 a12" order="S"/>
      <bond id="a5_a6" atomRefs2="a5 a6" order="D"/>
      <bond id="a5_a13" atomRefs2="a5 a13" order="S"/>
      <bond id="a6_a7" atomRefs2="a6 a7" order="S"/>
      <bond id="a6_a14" atomRefs2="a6 a14" order="S"/>
      <bond id="a7_a8" atomRefs2="a7 a8" order="D"/>
      <bond id="a7_a15" atomRefs2="a7 a15" order="S"/>
      <bond id="a8_a16" atomRefs2="a8 a16" order="S"/>
    </bondArray>
  </molecule>
  <molecule id="200_NWChem_1JCH_mulliken">
    <atomArray>
      <atom id="a1" elementType="C" x3="0.4182944" y3="1.49663438" z3="0.0" formalCharge="0">
        <scalar title="valency" dataType="xsd:string">3.87625</scalar>
        <scalar title="numberOfValenceFreeElectrons" dataType="xsd:string">2.27878</scalar>
        <scalar title="sumOFBondIndices" dataType="xsd:string">3.87625</scalar>
        <scalar title="mullikenCharge" dataType="xsd:string">6.15503</scalar>
      </atom>
      <atom id="a2" elementType="C" x3="-0.72432382" y3="2.1800155" z3="0.0" formalCharge="0">
        <scalar dataType="xsd:string">6</scalar>
        <scalar title="valency" dataType="xsd:string">3.88181</scalar>
        <scalar title="numberOfValenceFreeElectrons" dataType="xsd:string">2.3043</scalar>
        <scalar title="sumOFBondIndices" dataType="xsd:string">3.88181</scalar>
        <scalar title="mullikenCharge" dataType="xsd:string">6.18611</scalar>
      </atom>
      <atom id="a3" elementType="C" x3="0.52313197" y3="0.01909325" z3="0.0" formalCharge="0">
        <scalar dataType="xsd:string">6</scalar>
        <scalar title="valency" dataType="xsd:string">4.01572</scalar>
        <scalar title="numberOfValenceFreeElectrons" dataType="xsd:string">1.42553</scalar>
        <scalar title="sumOFBondIndices" dataType="xsd:string">4.01572</scalar>
        <scalar title="mullikenCharge" dataType="xsd:string">5.44125</scalar>
      </atom>
      <atom id="a4" elementType="O" x3="1.58403578" y3="-0.57400966" z3="0.0" formalCharge="0">
        <scalar dataType="xsd:string">8</scalar>
        <scalar title="valency" dataType="xsd:string">2.09294</scalar>
        <scalar title="numberOfValenceFreeElectrons" dataType="xsd:string">6.37257</scalar>
        <scalar title="sumOFBondIndices" dataType="xsd:string">2.09294</scalar>
        <scalar title="mullikenCharge" dataType="xsd:string">8.46551</scalar>
      </atom>
      <atom id="a5" elementType="O" x3="-0.67824817" y3="-0.60585577" z3="0.0" formalCharge="0">
        <scalar dataType="xsd:string">8</scalar>
        <scalar title="valency" dataType="xsd:string">2.02018</scalar>
        <scalar title="numberOfValenceFreeElectrons" dataType="xsd:string">6.33615</scalar>
        <scalar title="sumOFBondIndices" dataType="xsd:string">2.02018</scalar>
        <scalar title="mullikenCharge" dataType="xsd:string">8.35633</scalar>
      </atom>
      <atom id="a6" elementType="C" x3="-0.62792725" y3="-2.04727859" z3="0.0" formalCharge="0">
        <scalar dataType="xsd:string">6</scalar>
        <scalar title="valency" dataType="xsd:string">3.82476</scalar>
        <scalar title="numberOfValenceFreeElectrons" dataType="xsd:string">2.29898</scalar>
        <scalar title="sumOFBondIndices" dataType="xsd:string">3.82476</scalar>
        <scalar title="mullikenCharge" dataType="xsd:string">6.12374</scalar>
      </atom>
      <atom id="a7" elementType="H" x3="1.38032385" y3="1.99456961" z3="0.0" formalCharge="0">
        <scalar dataType="xsd:string">1</scalar>
        <scalar title="JCH" dataType="xsd:string">[a1; 165.2833 Hz, a2; -0.1880 Hz, a3; 5.0745 Hz, a6; 1.1713 Hz]</scalar>
        <scalar title="valency" dataType="xsd:string">0.96837</scalar>
        <scalar title="numberOfValenceFreeElectrons" dataType="xsd:string">-0.0947</scalar>
        <scalar title="sumOFBondIndices" dataType="xsd:string">0.96837</scalar>
        <scalar title="mullikenCharge" dataType="xsd:string">0.87367</scalar>
        <scalar title="Exp1JCH" dataType="xsd:string">162</scalar>
        <scalar title="NWCHEM_1JCH" dataType="xsd:string">165.2833</scalar>
        <scalar title="avgNWChem1JCH" dataType="xsd:string">165.2833</scalar>
      </atom>
      <atom id="a8" elementType="H" x3="-0.72475519" y3="3.26344422" z3="0.0" formalCharge="0">
        <scalar dataType="xsd:string">1</scalar>
        <scalar title="JCH" dataType="xsd:string">[a1; 0.5621 Hz, a2; 159.0685 Hz, a3; 13.8599 Hz, a6; -0.0732 Hz]</scalar>
        <scalar title="valency" dataType="xsd:string">0.97479</scalar>
        <scalar title="numberOfValenceFreeElectrons" dataType="xsd:string">-0.08434</scalar>
        <scalar title="sumOFBondIndices" dataType="xsd:string">0.97479</scalar>
        <scalar title="mullikenCharge" dataType="xsd:string">0.8904500000000001</scalar>
        <scalar title="Exp1JCH" dataType="xsd:string">161</scalar>
        <scalar title="NWCHEM_1JCH" dataType="xsd:string">159.0685</scalar>
        <scalar title="avgNWChem1JCH" dataType="xsd:string">159.0685</scalar>
      </atom>
      <atom id="a9" elementType="H" x3="-1.6842376" y3="1.6795269" z3="0.0" formalCharge="0">
        <scalar dataType="xsd:string">1</scalar>
        <scalar title="JCH" dataType="xsd:string">[a1; -3.4792 Hz, a2; 161.8905 Hz, a3; 7.6304 Hz, a6; 0.0329 Hz]</scalar>
        <scalar title="valency" dataType="xsd:string">0.97702</scalar>
        <scalar title="numberOfValenceFreeElectrons" dataType="xsd:string">-0.10216</scalar>
        <scalar title="sumOFBondIndices" dataType="xsd:string">0.97702</scalar>
        <scalar title="mullikenCharge" dataType="xsd:string">0.87486</scalar>
        <scalar title="Exp1JCH" dataType="xsd:string">159</scalar>
        <scalar title="NWCHEM_1JCH" dataType="xsd:string">161.8905</scalar>
        <scalar title="avgNWChem1JCH" dataType="xsd:string">161.8905</scalar>
      </atom>
      <atom id="a10" elementType="H" x3="-0.1107345" y3="-2.41092554" z3="0.88799803" formalCharge="0">
        <scalar dataType="xsd:string">1</scalar>
        <scalar title="JCH" dataType="xsd:string">[a1; -0.6382 Hz, a2; 0.0769 Hz, a3; 1.3271 Hz, a6; 146.2307 Hz]</scalar>
        <scalar title="valency" dataType="xsd:string">0.96745</scalar>
        <scalar title="numberOfValenceFreeElectrons" dataType="xsd:string">-0.09181</scalar>
        <scalar title="sumOFBondIndices" dataType="xsd:string">0.96745</scalar>
        <scalar title="mullikenCharge" dataType="xsd:string">0.87564</scalar>
        <scalar title="NWCHEM_1JCH" dataType="xsd:string">146.2307</scalar>
        <scalar title="avgNWChem1JCH" dataType="xsd:string">146.2307</scalar>
      </atom>
      <atom id="a11" elementType="H" x3="-0.1107345" y3="-2.41092554" z3="-0.88799803" formalCharge="0">
        <scalar dataType="xsd:string">1</scalar>
        <scalar title="JCH" dataType="xsd:string">[a1; -0.6382 Hz, a2; 0.0769 Hz, a3; 1.3271 Hz, a6; 146.2307 Hz]</scalar>
        <scalar title="valency" dataType="xsd:string">0.96745</scalar>
        <scalar title="numberOfValenceFreeElectrons" dataType="xsd:string">-0.09181</scalar>
        <scalar title="sumOFBondIndices" dataType="xsd:string">0.96745</scalar>
        <scalar title="mullikenCharge" dataType="xsd:string">0.87564</scalar>
        <scalar title="NWCHEM_1JCH" dataType="xsd:string">146.2307</scalar>
        <scalar title="avgNWChem1JCH" dataType="xsd:string">146.2307</scalar>
      </atom>
      <atom id="a12" elementType="H" x3="-1.66531898" y3="-2.37359152" z3="0.0" formalCharge="0">
        <scalar dataType="xsd:string">1</scalar>
        <scalar title="JCH" dataType="xsd:string">[a1; -0.2437 Hz, a2; -0.1260 Hz, a3; 8.8596 Hz, a6; 144.1937 Hz]</scalar>
        <scalar title="valency" dataType="xsd:string">0.96437</scalar>
        <scalar title="numberOfValenceFreeElectrons" dataType="xsd:string">-0.08259</scalar>
        <scalar title="sumOFBondIndices" dataType="xsd:string">0.96437</scalar>
        <scalar title="mullikenCharge" dataType="xsd:string">0.88178</scalar>
        <scalar title="NWCHEM_1JCH" dataType="xsd:string">144.1937</scalar>
        <scalar title="avgNWChem1JCH" dataType="xsd:string">144.1937</scalar>
      </atom>
    </atomArray>
    <bondArray>
      <bond id="a1_a2" atomRefs2="a1 a2" order="D"/>
      <bond id="a1_a3" atomRefs2="a1 a3" order="S"/>
      <bond id="a1_a7" atomRefs2="a1 a7" order="S"/>
      <bond id="a2_a8" atomRefs2="a2 a8" order="S"/>
      <bond id="a2_a9" atomRefs2="a2 a9" order="S"/>
      <bond id="a3_a4" atomRefs2="a3 a4" order="D"/>
      <bond id="a3_a5" atomRefs2="a3 a5" order="S"/>
      <bond id="a5_a6" atomRefs2="a5 a6" order="S"/>
      <bond id="a6_a10" atomRefs2="a6 a10" order="S"/>
      <bond id="a6_a11" atomRefs2="a6 a11" order="S"/>
      <bond id="a6_a12" atomRefs2="a6 a12" order="S"/>
    </bondArray>
  </molecule>
  <molecule id="168_NWChem_1JCH_mulliken">
    <atomArray>
      <atom id="a1" elementType="C" x3="-0.337207" y3="0.15658176" z3="0.0" formalCharge="0">
        <scalar title="valency" dataType="xsd:string">3.74075</scalar>
        <scalar title="numberOfValenceFreeElectrons" dataType="xsd:string">2.17313</scalar>
        <scalar title="sumOFBondIndices" dataType="xsd:string">3.74075</scalar>
        <scalar title="mullikenCharge" dataType="xsd:string">5.91388</scalar>
      </atom>
      <atom id="a2" elementType="C" x3="-1.61137357" y3="0.78582355" z3="0.0" formalCharge="0">
        <scalar dataType="xsd:string">6</scalar>
        <scalar title="valency" dataType="xsd:string">3.92886</scalar>
        <scalar title="numberOfValenceFreeElectrons" dataType="xsd:string">2.21213</scalar>
        <scalar title="sumOFBondIndices" dataType="xsd:string">3.92886</scalar>
        <scalar title="mullikenCharge" dataType="xsd:string">6.14099</scalar>
      </atom>
      <atom id="a3" elementType="C" x3="-1.72866667" y3="2.15495969" z3="0.0" formalCharge="0">
        <scalar dataType="xsd:string">6</scalar>
        <scalar title="valency" dataType="xsd:string">3.91067</scalar>
        <scalar title="numberOfValenceFreeElectrons" dataType="xsd:string">2.21193</scalar>
        <scalar title="sumOFBondIndices" dataType="xsd:string">3.91067</scalar>
        <scalar title="mullikenCharge" dataType="xsd:string">6.1226</scalar>
      </atom>
      <atom id="a4" elementType="C" x3="-0.5830447" y3="2.9792673" z3="0.0" formalCharge="0">
        <scalar dataType="xsd:string">6</scalar>
        <scalar title="valency" dataType="xsd:string">3.90035</scalar>
        <scalar title="numberOfValenceFreeElectrons" dataType="xsd:string">2.2213</scalar>
        <scalar title="sumOFBondIndices" dataType="xsd:string">3.90035</scalar>
        <scalar title="mullikenCharge" dataType="xsd:string">6.12165</scalar>
      </atom>
      <atom id="a5" elementType="C" x3="0.66423829" y3="2.40970577" z3="0.0" formalCharge="0">
        <scalar dataType="xsd:string">6</scalar>
        <scalar title="valency" dataType="xsd:string">3.90594</scalar>
        <scalar title="numberOfValenceFreeElectrons" dataType="xsd:string">2.24556</scalar>
        <scalar title="sumOFBondIndices" dataType="xsd:string">3.90594</scalar>
        <scalar title="mullikenCharge" dataType="xsd:string">6.1515</scalar>
      </atom>
      <atom id="a6" elementType="C" x3="0.822719" y3="0.9996787" z3="0.0" formalCharge="0">
        <scalar dataType="xsd:string">6</scalar>
        <scalar title="valency" dataType="xsd:string">3.66265</scalar>
        <scalar title="numberOfValenceFreeElectrons" dataType="xsd:string">2.16347</scalar>
        <scalar title="sumOFBondIndices" dataType="xsd:string">3.66265</scalar>
        <scalar title="mullikenCharge" dataType="xsd:string">5.8261199999999995</scalar>
      </atom>
      <atom id="a7" elementType="C" x3="2.11157282" y3="0.41221443" z3="0.0" formalCharge="0">
        <scalar dataType="xsd:string">6</scalar>
        <scalar title="valency" dataType="xsd:string">3.90311</scalar>
        <scalar title="numberOfValenceFreeElectrons" dataType="xsd:string">2.23034</scalar>
        <scalar title="sumOFBondIndices" dataType="xsd:string">3.90311</scalar>
        <scalar title="mullikenCharge" dataType="xsd:string">6.13345</scalar>
      </atom>
      <atom id="a8" elementType="C" x3="2.2709951" y3="-0.9532709" z3="0.0" formalCharge="0">
        <scalar dataType="xsd:string">6</scalar>
        <scalar title="valency" dataType="xsd:string">3.90249</scalar>
        <scalar title="numberOfValenceFreeElectrons" dataType="xsd:string">2.23094</scalar>
        <scalar title="sumOFBondIndices" dataType="xsd:string">3.90249</scalar>
        <scalar title="mullikenCharge" dataType="xsd:string">6.13343</scalar>
      </atom>
      <atom id="a9" elementType="C" x3="1.14206424" y3="-1.78712588" z3="0.0" formalCharge="0">
        <scalar dataType="xsd:string">6</scalar>
        <scalar title="valency" dataType="xsd:string">3.8987</scalar>
        <scalar title="numberOfValenceFreeElectrons" dataType="xsd:string">2.20176</scalar>
        <scalar title="sumOFBondIndices" dataType="xsd:string">3.8987</scalar>
        <scalar title="mullikenCharge" dataType="xsd:string">6.10046</scalar>
      </atom>
      <atom id="a10" elementType="C" x3="-0.13949609" y3="-1.26486078" z3="0.0" formalCharge="0">
        <scalar dataType="xsd:string">6</scalar>
        <scalar title="valency" dataType="xsd:string">3.79241</scalar>
        <scalar title="numberOfValenceFreeElectrons" dataType="xsd:string">2.21161</scalar>
        <scalar title="sumOFBondIndices" dataType="xsd:string">3.79241</scalar>
        <scalar title="mullikenCharge" dataType="xsd:string">6.00402</scalar>
      </atom>
      <atom id="a11" elementType="C" x3="-1.26950256" y3="-2.22333914" z3="0.0" formalCharge="0">
        <scalar dataType="xsd:string">6</scalar>
        <scalar title="valency" dataType="xsd:string">3.95647</scalar>
        <scalar title="numberOfValenceFreeElectrons" dataType="xsd:string">1.8163</scalar>
        <scalar title="sumOFBondIndices" dataType="xsd:string">3.95647</scalar>
        <scalar title="mullikenCharge" dataType="xsd:string">5.7727699999999995</scalar>
      </atom>
      <atom id="a12" elementType="O" x3="-1.13795651" y3="-3.43551539" z3="0.0" formalCharge="0">
        <scalar dataType="xsd:string">8</scalar>
        <scalar title="valency" dataType="xsd:string">2.07959</scalar>
        <scalar title="numberOfValenceFreeElectrons" dataType="xsd:string">6.31638</scalar>
        <scalar title="sumOFBondIndices" dataType="xsd:string">2.07959</scalar>
        <scalar title="mullikenCharge" dataType="xsd:string">8.39597</scalar>
      </atom>
      <atom id="a13" elementType="H" x3="-2.51336266" y3="0.19035802" z3="0.0" formalCharge="0">
        <scalar dataType="xsd:string">1</scalar>
        <scalar title="JCH" dataType="xsd:string">[a1; 2.7664 Hz, a2; 158.1879 Hz, a3; 0.3833 Hz, a4; 8.1665 Hz, a5; -1.4421 Hz, a6; 6.4576 Hz, a7; 0.6253 Hz, a8; 0.2088 Hz, a9; -0.5031 Hz, a10; 2.5728 Hz, a11; 0.2215 Hz]</scalar>
        <scalar title="valency" dataType="xsd:string">0.97951</scalar>
        <scalar title="numberOfValenceFreeElectrons" dataType="xsd:string">-0.06634</scalar>
        <scalar title="sumOFBondIndices" dataType="xsd:string">0.97951</scalar>
        <scalar title="mullikenCharge" dataType="xsd:string">0.91317</scalar>
        <scalar title="Exp1JCH" dataType="xsd:string">164</scalar>
        <scalar title="NWCHEM_1JCH" dataType="xsd:string">158.1879</scalar>
        <scalar title="avgNWChem1JCH" dataType="xsd:string">158.1879</scalar>
      </atom>
      <atom id="a14" elementType="H" x3="-2.71319258" y3="2.60735542" z3="0.0" formalCharge="0">
        <scalar dataType="xsd:string">1</scalar>
        <scalar title="JCH" dataType="xsd:string">[a1; 8.1031 Hz, a2; 2.0959 Hz, a3; 159.9254 Hz, a4; 2.0519 Hz, a5; 7.3253 Hz, a6; -1.1424 Hz, a7; 0.4752 Hz, a8; -0.5085 Hz, a9; 0.6487 Hz, a10; 0.4435 Hz, a11; 0.0912 Hz]</scalar>
        <scalar title="valency" dataType="xsd:string">0.97427</scalar>
        <scalar title="numberOfValenceFreeElectrons" dataType="xsd:string">-0.08022</scalar>
        <scalar title="sumOFBondIndices" dataType="xsd:string">0.97427</scalar>
        <scalar title="mullikenCharge" dataType="xsd:string">0.89405</scalar>
        <scalar title="Exp1JCH" dataType="xsd:string">160</scalar>
        <scalar title="NWCHEM_1JCH" dataType="xsd:string">159.9254</scalar>
        <scalar title="avgNWChem1JCH" dataType="xsd:string">159.9254</scalar>
      </atom>
      <atom id="a15" elementType="H" x3="-0.69348861" y3="4.05678453" z3="0.0" formalCharge="0">
        <scalar dataType="xsd:string">1</scalar>
        <scalar title="JCH" dataType="xsd:string">[a1; -1.2244 Hz, a2; 7.0723 Hz, a3; 2.2692 Hz, a4; 160.7239 Hz, a5; 1.6551 Hz, a6; 7.7945 Hz, a7; 0.0101 Hz, a8; 0.5437 Hz, a9; -0.4843 Hz, a10; 0.3769 Hz, a11; -0.1403 Hz]</scalar>
        <scalar title="valency" dataType="xsd:string">0.97559</scalar>
        <scalar title="numberOfValenceFreeElectrons" dataType="xsd:string">-0.08212</scalar>
        <scalar title="sumOFBondIndices" dataType="xsd:string">0.97559</scalar>
        <scalar title="mullikenCharge" dataType="xsd:string">0.89347</scalar>
        <scalar title="Exp1JCH" dataType="xsd:string">162</scalar>
        <scalar title="NWCHEM_1JCH" dataType="xsd:string">160.7239</scalar>
        <scalar title="avgNWChem1JCH" dataType="xsd:string">160.7239</scalar>
      </atom>
      <atom id="a16" elementType="H" x3="1.55239434" y3="3.03167587" z3="0.0" formalCharge="0">
        <scalar dataType="xsd:string">1</scalar>
        <scalar title="JCH" dataType="xsd:string">[a1; 5.9450 Hz, a2; -1.3376 Hz, a3; 8.3113 Hz, a4; 0.9899 Hz, a5; 159.4279 Hz, a6; 2.7778 Hz, a7; 5.5102 Hz, a8; -0.2550 Hz, a9; 0.2645 Hz, a10; 0.3637 Hz, a11; 0.5278 Hz]</scalar>
        <scalar title="valency" dataType="xsd:string">0.97753</scalar>
        <scalar title="numberOfValenceFreeElectrons" dataType="xsd:string">-0.07807</scalar>
        <scalar title="sumOFBondIndices" dataType="xsd:string">0.97753</scalar>
        <scalar title="mullikenCharge" dataType="xsd:string">0.89946</scalar>
        <scalar title="Exp1JCH" dataType="xsd:string">161</scalar>
        <scalar title="NWCHEM_1JCH" dataType="xsd:string">159.4279</scalar>
        <scalar title="avgNWChem1JCH" dataType="xsd:string">159.4279</scalar>
      </atom>
      <atom id="a17" elementType="H" x3="2.97823674" y3="1.06422473" z3="0.0" formalCharge="0">
        <scalar dataType="xsd:string">1</scalar>
        <scalar title="JCH" dataType="xsd:string">[a1; 6.0435 Hz, a2; 0.3671 Hz, a3; 0.2948 Hz, a4; -0.2258 Hz, a5; 5.5126 Hz, a6; 2.7258 Hz, a7; 158.8784 Hz, a8; 1.0709 Hz, a9; 8.1283 Hz, a10; -1.4676 Hz, a11; 0.5419 Hz]</scalar>
        <scalar title="valency" dataType="xsd:string">0.97762</scalar>
        <scalar title="numberOfValenceFreeElectrons" dataType="xsd:string">-0.08003</scalar>
        <scalar title="sumOFBondIndices" dataType="xsd:string">0.97762</scalar>
        <scalar title="mullikenCharge" dataType="xsd:string">0.89759</scalar>
        <scalar title="Exp1JCH" dataType="xsd:string">161</scalar>
        <scalar title="NWCHEM_1JCH" dataType="xsd:string">158.8784</scalar>
        <scalar title="avgNWChem1JCH" dataType="xsd:string">158.8784</scalar>
      </atom>
      <atom id="a18" elementType="H" x3="3.26276517" y3="-1.38850351" z3="0.0" formalCharge="0">
        <scalar dataType="xsd:string">1</scalar>
        <scalar title="JCH" dataType="xsd:string">[a1; -1.2108 Hz, a2; 0.3609 Hz, a3; -0.4815 Hz, a4; 0.5260 Hz, a5; 0.0025 Hz, a6; 7.5558 Hz, a7; 1.9720 Hz, a8; 162.0062 Hz, a9; 2.7170 Hz, a10; 6.5298 Hz, a11; 0.2531 Hz]</scalar>
        <scalar title="valency" dataType="xsd:string">0.97383</scalar>
        <scalar title="numberOfValenceFreeElectrons" dataType="xsd:string">-0.08409</scalar>
        <scalar title="sumOFBondIndices" dataType="xsd:string">0.97383</scalar>
        <scalar title="mullikenCharge" dataType="xsd:string">0.88974</scalar>
        <scalar title="Exp1JCH" dataType="xsd:string">164</scalar>
        <scalar title="NWCHEM_1JCH" dataType="xsd:string">162.0062</scalar>
        <scalar title="avgNWChem1JCH" dataType="xsd:string">162.0062</scalar>
      </atom>
      <atom id="a19" elementType="H" x3="1.25085077" y3="-2.86468172" z3="0.0" formalCharge="0">
        <scalar dataType="xsd:string">1</scalar>
        <scalar title="JCH" dataType="xsd:string">[a1; 6.9534 Hz, a2; 0.5538 Hz, a3; 0.7047 Hz, a4; -0.5292 Hz, a5; 0.4656 Hz, a6; -0.9652 Hz, a7; 7.9360 Hz, a8; 2.0992 Hz, a9; 164.7961 Hz, a10; 0.0436 Hz, a11; 4.6242 Hz]</scalar>
        <scalar title="valency" dataType="xsd:string">0.97202</scalar>
        <scalar title="numberOfValenceFreeElectrons" dataType="xsd:string">-0.11206</scalar>
        <scalar title="sumOFBondIndices" dataType="xsd:string">0.97202</scalar>
        <scalar title="mullikenCharge" dataType="xsd:string">0.85996</scalar>
        <scalar title="Exp1JCH" dataType="xsd:string">159</scalar>
        <scalar title="NWCHEM_1JCH" dataType="xsd:string">164.7961</scalar>
        <scalar title="avgNWChem1JCH" dataType="xsd:string">164.7961</scalar>
      </atom>
      <atom id="a20" elementType="H" x3="-2.28513869" y3="-1.79327061" z3="0.0" formalCharge="0">
        <scalar dataType="xsd:string">1</scalar>
        <scalar title="JCH" dataType="xsd:string">[a1; -0.4596 Hz, a2; 0.1372 Hz, a3; -0.0411 Hz, a4; -0.0238 Hz, a5; -0.1377 Hz, a6; -0.2032 Hz, a7; -0.0719 Hz, a8; 1.0446 Hz, a9; 2.7841 Hz, a10; 23.8417 Hz, a11; 171.4679 Hz]</scalar>
        <scalar title="valency" dataType="xsd:string">0.96755</scalar>
        <scalar title="numberOfValenceFreeElectrons" dataType="xsd:string">-0.03183</scalar>
        <scalar title="sumOFBondIndices" dataType="xsd:string">0.96755</scalar>
        <scalar title="mullikenCharge" dataType="xsd:string">0.93572</scalar>
        <scalar title="NWCHEM_1JCH" dataType="xsd:string">171.4679</scalar>
        <scalar title="avgNWChem1JCH" dataType="xsd:string">171.4679</scalar>
      </atom>
    </atomArray>
    <bondArray>
      <bond id="a1_a2" atomRefs2="a1 a2" order="D"/>
      <bond id="a1_a6" atomRefs2="a1 a6" order="S"/>
      <bond id="a1_a10" atomRefs2="a1 a10" order="S"/>
      <bond id="a2_a3" atomRefs2="a2 a3" order="S"/>
      <bond id="a2_a13" atomRefs2="a2 a13" order="S"/>
      <bond id="a3_a4" atomRefs2="a3 a4" order="D"/>
      <bond id="a3_a14" atomRefs2="a3 a14" order="S"/>
      <bond id="a4_a5" atomRefs2="a4 a5" order="S"/>
      <bond id="a4_a15" atomRefs2="a4 a15" order="S"/>
      <bond id="a5_a6" atomRefs2="a5 a6" order="D"/>
      <bond id="a5_a16" atomRefs2="a5 a16" order="S"/>
      <bond id="a6_a7" atomRefs2="a6 a7" order="S"/>
      <bond id="a7_a8" atomRefs2="a7 a8" order="D"/>
      <bond id="a7_a17" atomRefs2="a7 a17" order="S"/>
      <bond id="a8_a9" atomRefs2="a8 a9" order="S"/>
      <bond id="a8_a18" atomRefs2="a8 a18" order="S"/>
      <bond id="a9_a10" atomRefs2="a9 a10" order="D"/>
      <bond id="a9_a19" atomRefs2="a9 a19" order="S"/>
      <bond id="a10_a11" atomRefs2="a10 a11" order="S"/>
      <bond id="a11_a12" atomRefs2="a11 a12" order="D"/>
      <bond id="a11_a20" atomRefs2="a11 a20" order="S"/>
    </bondArray>
  </molecule>
  <molecule id="28_NWChem_1JCH_mulliken">
    <atomArray>
      <atom id="a1" elementType="C" x3="0.56675563" y3="-1.26521279" z3="0.67874939" formalCharge="0">
        <scalar title="valency" dataType="xsd:string">3.74834</scalar>
        <scalar title="numberOfValenceFreeElectrons" dataType="xsd:string">2.29453</scalar>
        <scalar title="sumOFBondIndices" dataType="xsd:string">3.74834</scalar>
        <scalar title="mullikenCharge" dataType="xsd:string">6.04287</scalar>
      </atom>
      <atom id="a2" elementType="C" x3="0.74674615" y3="-1.37345752" z3="-0.84838213" formalCharge="0">
        <scalar dataType="xsd:string">6</scalar>
        <scalar title="valency" dataType="xsd:string">3.84053</scalar>
        <scalar title="numberOfValenceFreeElectrons" dataType="xsd:string">2.39662</scalar>
        <scalar title="sumOFBondIndices" dataType="xsd:string">3.84053</scalar>
        <scalar title="mullikenCharge" dataType="xsd:string">6.23715</scalar>
      </atom>
      <atom id="a3" elementType="C" x3="0.18174265" y3="-0.11091133" z3="-1.52878532" formalCharge="0">
        <scalar dataType="xsd:string">6</scalar>
        <scalar title="valency" dataType="xsd:string">3.74832</scalar>
        <scalar title="numberOfValenceFreeElectrons" dataType="xsd:string">2.29444</scalar>
        <scalar title="sumOFBondIndices" dataType="xsd:string">3.74832</scalar>
        <scalar title="mullikenCharge" dataType="xsd:string">6.0427599999999995</scalar>
      </atom>
      <atom id="a4" elementType="C" x3="-1.31741504" y3="0.02224342" z3="-1.19518398" formalCharge="0">
        <scalar dataType="xsd:string">6</scalar>
        <scalar title="valency" dataType="xsd:string">3.84055</scalar>
        <scalar title="numberOfValenceFreeElectrons" dataType="xsd:string">2.39658</scalar>
        <scalar title="sumOFBondIndices" dataType="xsd:string">3.84055</scalar>
        <scalar title="mullikenCharge" dataType="xsd:string">6.2371300000000005</scalar>
      </atom>
      <atom id="a5" elementType="C" x3="-1.50227295" y3="0.13295599" z3="0.33114777" formalCharge="0">
        <scalar dataType="xsd:string">6</scalar>
        <scalar title="valency" dataType="xsd:string">3.74833</scalar>
        <scalar title="numberOfValenceFreeElectrons" dataType="xsd:string">2.29451</scalar>
        <scalar title="sumOFBondIndices" dataType="xsd:string">3.74833</scalar>
        <scalar title="mullikenCharge" dataType="xsd:string">6.04284</scalar>
      </atom>
      <atom id="a6" elementType="C" x3="-0.93328662" y3="-1.12991157" z3="1.00770756" formalCharge="0">
        <scalar dataType="xsd:string">6</scalar>
        <scalar title="valency" dataType="xsd:string">3.8405</scalar>
        <scalar title="numberOfValenceFreeElectrons" dataType="xsd:string">2.39662</scalar>
        <scalar title="sumOFBondIndices" dataType="xsd:string">3.8405</scalar>
        <scalar title="mullikenCharge" dataType="xsd:string">6.23712</scalar>
      </atom>
      <atom id="a7" elementType="C" x3="1.31756151" y3="-0.02199761" z3="1.19519443" formalCharge="0">
        <scalar dataType="xsd:string">6</scalar>
        <scalar title="valency" dataType="xsd:string">3.84058</scalar>
        <scalar title="numberOfValenceFreeElectrons" dataType="xsd:string">2.39648</scalar>
        <scalar title="sumOFBondIndices" dataType="xsd:string">3.84058</scalar>
        <scalar title="mullikenCharge" dataType="xsd:string">6.23706</scalar>
      </atom>
      <atom id="a8" elementType="C" x3="0.75348309" y3="1.24317484" z3="0.51905333" formalCharge="0">
        <scalar dataType="xsd:string">6</scalar>
        <scalar title="valency" dataType="xsd:string">3.74828</scalar>
        <scalar title="numberOfValenceFreeElectrons" dataType="xsd:string">2.29452</scalar>
        <scalar title="sumOFBondIndices" dataType="xsd:string">3.74828</scalar>
        <scalar title="mullikenCharge" dataType="xsd:string">6.0428</scalar>
      </atom>
      <atom id="a9" elementType="C" x3="-0.74696872" y3="1.37327283" z3="0.84833127" formalCharge="0">
        <scalar dataType="xsd:string">6</scalar>
        <scalar title="valency" dataType="xsd:string">3.8405</scalar>
        <scalar title="numberOfValenceFreeElectrons" dataType="xsd:string">2.39661</scalar>
        <scalar title="sumOFBondIndices" dataType="xsd:string">3.8405</scalar>
        <scalar title="mullikenCharge" dataType="xsd:string">6.2371099999999995</scalar>
      </atom>
      <atom id="a10" elementType="C" x3="0.93350306" y3="1.12987357" z3="-1.00766405" formalCharge="0">
        <scalar dataType="xsd:string">6</scalar>
        <scalar title="valency" dataType="xsd:string">3.84052</scalar>
        <scalar title="numberOfValenceFreeElectrons" dataType="xsd:string">2.39667</scalar>
        <scalar title="sumOFBondIndices" dataType="xsd:string">3.84052</scalar>
        <scalar title="mullikenCharge" dataType="xsd:string">6.23719</scalar>
      </atom>
      <atom id="a11" elementType="H" x3="0.96851331" y3="-2.16300013" z3="1.16031161" formalCharge="0">
        <scalar dataType="xsd:string">1</scalar>
        <scalar title="JCH" dataType="xsd:string">[a1; 131.1615 Hz, a2; -2.4504 Hz, a3; 5.6644 Hz, a4; -0.6237 Hz, a5; 5.6612 Hz, a6; -2.4488 Hz, a7; -2.4508 Hz, a8; 5.6667 Hz, a9; -0.6231 Hz, a10; -0.6234 Hz]</scalar>
        <scalar title="valency" dataType="xsd:string">0.96294</scalar>
        <scalar title="numberOfValenceFreeElectrons" dataType="xsd:string">-0.06482</scalar>
        <scalar title="sumOFBondIndices" dataType="xsd:string">0.96294</scalar>
        <scalar title="mullikenCharge" dataType="xsd:string">0.89812</scalar>
        <scalar title="Exp1JCH" dataType="xsd:string">131.2</scalar>
        <scalar title="NWCHEM_1JCH" dataType="xsd:string">131.1615</scalar>
        <scalar title="avgNWChem1JCH" dataType="xsd:string">131.1789</scalar>
      </atom>
      <atom id="a12" elementType="H" x3="1.80818593" y3="-1.48965756" z3="-1.09438782" formalCharge="0">
        <scalar dataType="xsd:string">1</scalar>
        <scalar title="JCH" dataType="xsd:string">[a1; -2.2180 Hz, a2; 125.6764 Hz, a3; -2.2165 Hz, a4; 7.0959 Hz, a5; -0.5828 Hz, a6; 7.1000 Hz, a7; 1.7658 Hz, a8; -0.3165 Hz, a9; -0.0393 Hz, a10; 1.7673 Hz]</scalar>
        <scalar title="valency" dataType="xsd:string">0.97437</scalar>
        <scalar title="numberOfValenceFreeElectrons" dataType="xsd:string">-0.07325</scalar>
        <scalar title="sumOFBondIndices" dataType="xsd:string">0.97437</scalar>
        <scalar title="mullikenCharge" dataType="xsd:string">0.9011199999999999</scalar>
        <scalar title="Exp1JCH" dataType="xsd:string">125.9</scalar>
        <scalar title="NWCHEM_1JCH" dataType="xsd:string">125.6764</scalar>
        <scalar title="avgNWChem1JCH" dataType="xsd:string">125.67652500000001</scalar>
      </atom>
      <atom id="a13" elementType="H" x3="0.23315748" y3="-2.26520934" z3="-1.22484942" formalCharge="0">
        <scalar dataType="xsd:string">1</scalar>
        <scalar title="JCH" dataType="xsd:string">[a1; -2.2187 Hz, a2; 125.6865 Hz, a3; -2.2164 Hz, a4; 1.7661 Hz, a5; -0.3164 Hz, a6; 1.7679 Hz, a7; 7.0936 Hz, a8; -0.5829 Hz, a9; -0.0393 Hz, a10; 7.0991 Hz]</scalar>
        <scalar title="valency" dataType="xsd:string">0.97438</scalar>
        <scalar title="numberOfValenceFreeElectrons" dataType="xsd:string">-0.07326</scalar>
        <scalar title="sumOFBondIndices" dataType="xsd:string">0.97438</scalar>
        <scalar title="mullikenCharge" dataType="xsd:string">0.90112</scalar>
        <scalar title="Exp1JCH" dataType="xsd:string">125.9</scalar>
        <scalar title="NWCHEM_1JCH" dataType="xsd:string">125.6865</scalar>
        <scalar title="avgNWChem1JCH" dataType="xsd:string">125.67652500000001</scalar>
      </atom>
      <atom id="a14" elementType="H" x3="0.31069774" y3="-0.18960024" z3="-2.61345868" formalCharge="0">
        <scalar dataType="xsd:string">1</scalar>
        <scalar title="JCH" dataType="xsd:string">[a1; 5.6650 Hz, a2; -2.4518 Hz, a3; 131.1582 Hz, a4; -2.4494 Hz, a5; 5.6637 Hz, a6; -0.6229 Hz, a7; -0.6239 Hz, a8; 5.6636 Hz, a9; -0.6233 Hz, a10; -2.4500 Hz]</scalar>
        <scalar title="valency" dataType="xsd:string">0.96294</scalar>
        <scalar title="numberOfValenceFreeElectrons" dataType="xsd:string">-0.06481</scalar>
        <scalar title="sumOFBondIndices" dataType="xsd:string">0.96294</scalar>
        <scalar title="mullikenCharge" dataType="xsd:string">0.89813</scalar>
        <scalar title="Exp1JCH" dataType="xsd:string">131.2</scalar>
        <scalar title="NWCHEM_1JCH" dataType="xsd:string">131.1582</scalar>
        <scalar title="avgNWChem1JCH" dataType="xsd:string">131.1789</scalar>
      </atom>
      <atom id="a15" elementType="H" x3="-1.86583978" y3="-0.84566734" z3="-1.57809734" formalCharge="0">
        <scalar dataType="xsd:string">1</scalar>
        <scalar title="JCH" dataType="xsd:string">[a1; -0.3166 Hz, a2; 1.7662 Hz, a3; -2.2202 Hz, a4; 125.6531 Hz, a5; -2.2192 Hz, a6; 1.7660 Hz, a7; -0.0395 Hz, a8; -0.5827 Hz, a9; 7.1016 Hz, a10; 7.0949 Hz]</scalar>
        <scalar title="valency" dataType="xsd:string">0.97436</scalar>
        <scalar title="numberOfValenceFreeElectrons" dataType="xsd:string">-0.07323</scalar>
        <scalar title="sumOFBondIndices" dataType="xsd:string">0.97436</scalar>
        <scalar title="mullikenCharge" dataType="xsd:string">0.90113</scalar>
        <scalar title="Exp1JCH" dataType="xsd:string">125.9</scalar>
        <scalar title="NWCHEM_1JCH" dataType="xsd:string">125.6531</scalar>
        <scalar title="avgNWChem1JCH" dataType="xsd:string">125.67652500000001</scalar>
      </atom>
      <atom id="a16" elementType="H" x3="-1.73534695" y3="0.90636489" z3="-1.68945236" formalCharge="0">
        <scalar dataType="xsd:string">1</scalar>
        <scalar title="JCH" dataType="xsd:string">[a1; -0.5828 Hz, a2; 7.0944 Hz, a3; -2.2149 Hz, a4; 125.6991 Hz, a5; -2.2161 Hz, a6; 7.0970 Hz, a7; -0.0394 Hz, a8; -0.3166 Hz, a9; 1.7693 Hz, a10; 1.7657 Hz]</scalar>
        <scalar title="valency" dataType="xsd:string">0.97437</scalar>
        <scalar title="numberOfValenceFreeElectrons" dataType="xsd:string">-0.07325</scalar>
        <scalar title="sumOFBondIndices" dataType="xsd:string">0.97437</scalar>
        <scalar title="mullikenCharge" dataType="xsd:string">0.9011199999999999</scalar>
        <scalar title="Exp1JCH" dataType="xsd:string">125.9</scalar>
        <scalar title="NWCHEM_1JCH" dataType="xsd:string">125.6991</scalar>
        <scalar title="avgNWChem1JCH" dataType="xsd:string">125.67652500000001</scalar>
      </atom>
      <atom id="a17" elementType="H" x3="-2.56770233" y3="0.2272364" z3="0.56624871" formalCharge="0">
        <scalar dataType="xsd:string">1</scalar>
        <scalar title="JCH" dataType="xsd:string">[a1; 5.6592 Hz, a2; -0.6238 Hz, a3; 5.6626 Hz, a4; -2.4434 Hz, a5; 131.2374 Hz, a6; -2.4426 Hz, a7; -0.6248 Hz, a8; 5.6602 Hz, a9; -2.4442 Hz, a10; -0.6246 Hz]</scalar>
        <scalar title="valency" dataType="xsd:string">0.96294</scalar>
        <scalar title="numberOfValenceFreeElectrons" dataType="xsd:string">-0.06484</scalar>
        <scalar title="sumOFBondIndices" dataType="xsd:string">0.96294</scalar>
        <scalar title="mullikenCharge" dataType="xsd:string">0.8981</scalar>
        <scalar title="Exp1JCH" dataType="xsd:string">131.2</scalar>
        <scalar title="NWCHEM_1JCH" dataType="xsd:string">131.2374</scalar>
        <scalar title="avgNWChem1JCH" dataType="xsd:string">131.1789</scalar>
      </atom>
      <atom id="a18" elementType="H" x3="-1.07619315" y3="-1.07156183" z3="2.09254354" formalCharge="0">
        <scalar dataType="xsd:string">1</scalar>
        <scalar title="JCH" dataType="xsd:string">[a1; -2.2184 Hz, a2; 7.0970 Hz, a3; -0.5818 Hz, a4; 7.0973 Hz, a5; -2.2182 Hz, a6; 125.6600 Hz, a7; 1.7648 Hz, a8; -0.3167 Hz, a9; 1.7687 Hz, a10; -0.0394 Hz]</scalar>
        <scalar title="valency" dataType="xsd:string">0.97437</scalar>
        <scalar title="numberOfValenceFreeElectrons" dataType="xsd:string">-0.07325</scalar>
        <scalar title="sumOFBondIndices" dataType="xsd:string">0.97437</scalar>
        <scalar title="mullikenCharge" dataType="xsd:string">0.9011199999999999</scalar>
        <scalar title="Exp1JCH" dataType="xsd:string">125.9</scalar>
        <scalar title="NWCHEM_1JCH" dataType="xsd:string">125.6600</scalar>
        <scalar title="avgNWChem1JCH" dataType="xsd:string">125.67652500000001</scalar>
      </atom>
      <atom id="a19" elementType="H" x3="-1.47500804" y3="-2.01759127" z3="0.66247426" formalCharge="0">
        <scalar dataType="xsd:string">1</scalar>
        <scalar title="JCH" dataType="xsd:string">[a1; -2.2166 Hz, a2; 1.7672 Hz, a3; -0.3167 Hz, a4; 1.7660 Hz, a5; -2.2178 Hz, a6; 125.6737 Hz, a7; 7.0917 Hz, a8; -0.5819 Hz, a9; 7.1013 Hz, a10; -0.0395 Hz]</scalar>
        <scalar title="valency" dataType="xsd:string">0.97437</scalar>
        <scalar title="numberOfValenceFreeElectrons" dataType="xsd:string">-0.07325</scalar>
        <scalar title="sumOFBondIndices" dataType="xsd:string">0.97437</scalar>
        <scalar title="mullikenCharge" dataType="xsd:string">0.9011199999999999</scalar>
        <scalar title="Exp1JCH" dataType="xsd:string">125.9</scalar>
        <scalar title="NWCHEM_1JCH" dataType="xsd:string">125.6737</scalar>
        <scalar title="avgNWChem1JCH" dataType="xsd:string">125.67652500000001</scalar>
      </atom>
      <atom id="a20" elementType="H" x3="2.3887359" y3="-0.11517276" z3="0.98404866" formalCharge="0">
        <scalar dataType="xsd:string">1</scalar>
        <scalar title="JCH" dataType="xsd:string">[a1; -2.2160 Hz, a2; 1.7674 Hz, a3; -0.3166 Hz, a4; -0.0393 Hz, a5; -0.5840 Hz, a6; 7.0974 Hz, a7; 125.6954 Hz, a8; -2.2149 Hz, a9; 7.0946 Hz, a10; 1.7696 Hz]</scalar>
        <scalar title="valency" dataType="xsd:string">0.97438</scalar>
        <scalar title="numberOfValenceFreeElectrons" dataType="xsd:string">-0.07324</scalar>
        <scalar title="sumOFBondIndices" dataType="xsd:string">0.97438</scalar>
        <scalar title="mullikenCharge" dataType="xsd:string">0.90114</scalar>
        <scalar title="Exp1JCH" dataType="xsd:string">125.9</scalar>
        <scalar title="NWCHEM_1JCH" dataType="xsd:string">125.6954</scalar>
        <scalar title="avgNWChem1JCH" dataType="xsd:string">125.67652500000001</scalar>
      </atom>
      <atom id="a21" elementType="H" x3="1.2130876" y3="0.0550818" z3="2.28320962" formalCharge="0">
        <scalar dataType="xsd:string">1</scalar>
        <scalar title="JCH" dataType="xsd:string">[a1; -2.2181 Hz, a2; 7.0978 Hz, a3; -0.5836 Hz, a4; -0.0393 Hz, a5; -0.3163 Hz, a6; 1.7657 Hz, a7; 125.6708 Hz, a8; -2.2205 Hz, a9; 1.7646 Hz, a10; 7.0994 Hz]</scalar>
        <scalar title="valency" dataType="xsd:string">0.97438</scalar>
        <scalar title="numberOfValenceFreeElectrons" dataType="xsd:string">-0.07324</scalar>
        <scalar title="sumOFBondIndices" dataType="xsd:string">0.97438</scalar>
        <scalar title="mullikenCharge" dataType="xsd:string">0.90114</scalar>
        <scalar title="Exp1JCH" dataType="xsd:string">125.9</scalar>
        <scalar title="NWCHEM_1JCH" dataType="xsd:string">125.6708</scalar>
        <scalar title="avgNWChem1JCH" dataType="xsd:string">125.67652500000001</scalar>
      </atom>
      <atom id="a22" elementType="H" x3="1.28782697" y3="2.12538809" z3="0.88717808" formalCharge="0">
        <scalar dataType="xsd:string">1</scalar>
        <scalar title="JCH" dataType="xsd:string">[a1; 5.6672 Hz, a2; -0.6239 Hz, a3; 5.6648 Hz, a4; -0.6234 Hz, a5; 5.6601 Hz, a6; -0.6230 Hz, a7; -2.4513 Hz, a8; 131.1585 Hz, a9; -2.4457 Hz, a10; -2.4519 Hz]</scalar>
        <scalar title="valency" dataType="xsd:string">0.96294</scalar>
        <scalar title="numberOfValenceFreeElectrons" dataType="xsd:string">-0.0648</scalar>
        <scalar title="sumOFBondIndices" dataType="xsd:string">0.96294</scalar>
        <scalar title="mullikenCharge" dataType="xsd:string">0.89814</scalar>
        <scalar title="Exp1JCH" dataType="xsd:string">131.2</scalar>
        <scalar title="NWCHEM_1JCH" dataType="xsd:string">131.1585</scalar>
        <scalar title="avgNWChem1JCH" dataType="xsd:string">131.1789</scalar>
      </atom>
      <atom id="a23" elementType="H" x3="-1.1549298" y3="2.28039302" z3="0.388591" formalCharge="0">
        <scalar dataType="xsd:string">1</scalar>
        <scalar title="JCH" dataType="xsd:string">[a1; -0.5820 Hz, a2; -0.0395 Hz, a3; -0.3167 Hz, a4; 1.7687 Hz, a5; -2.2167 Hz, a6; 7.0993 Hz, a7; 7.0917 Hz, a8; -2.2201 Hz, a9; 125.6771 Hz, a10; 1.7658 Hz]</scalar>
        <scalar title="valency" dataType="xsd:string">0.97438</scalar>
        <scalar title="numberOfValenceFreeElectrons" dataType="xsd:string">-0.07324</scalar>
        <scalar title="sumOFBondIndices" dataType="xsd:string">0.97438</scalar>
        <scalar title="mullikenCharge" dataType="xsd:string">0.90114</scalar>
        <scalar title="Exp1JCH" dataType="xsd:string">125.9</scalar>
        <scalar title="NWCHEM_1JCH" dataType="xsd:string">125.6771</scalar>
        <scalar title="avgNWChem1JCH" dataType="xsd:string">125.67652500000001</scalar>
      </atom>
      <atom id="a24" elementType="H" x3="-0.88666266" y3="1.47406525" z3="1.9304556" formalCharge="0">
        <scalar dataType="xsd:string">1</scalar>
        <scalar title="JCH" dataType="xsd:string">[a1; -0.3165 Hz, a2; -0.0394 Hz, a3; -0.5821 Hz, a4; 7.0965 Hz, a5; -2.2155 Hz, a6; 1.7664 Hz, a7; 1.7646 Hz, a8; -2.2191 Hz, a9; 125.6772 Hz, a10; 7.0945 Hz]</scalar>
        <scalar title="valency" dataType="xsd:string">0.97437</scalar>
        <scalar title="numberOfValenceFreeElectrons" dataType="xsd:string">-0.07326</scalar>
        <scalar title="sumOFBondIndices" dataType="xsd:string">0.97437</scalar>
        <scalar title="mullikenCharge" dataType="xsd:string">0.90111</scalar>
        <scalar title="Exp1JCH" dataType="xsd:string">125.9</scalar>
        <scalar title="NWCHEM_1JCH" dataType="xsd:string">125.6772</scalar>
        <scalar title="avgNWChem1JCH" dataType="xsd:string">125.67652500000001</scalar>
      </atom>
      <atom id="a25" elementType="H" x3="0.55386149" y3="2.03289444" z3="-1.49875318" formalCharge="0">
        <scalar dataType="xsd:string">1</scalar>
        <scalar title="JCH" dataType="xsd:string">[a1; -0.5827 Hz, a2; 7.0995 Hz, a3; -2.2193 Hz, a4; 1.7659 Hz, a5; -0.3163 Hz, a6; -0.0393 Hz, a7; 7.0985 Hz, a8; -2.2200 Hz, a9; 1.7649 Hz, a10; 125.6574 Hz]</scalar>
        <scalar title="valency" dataType="xsd:string">0.97438</scalar>
        <scalar title="numberOfValenceFreeElectrons" dataType="xsd:string">-0.07325</scalar>
        <scalar title="sumOFBondIndices" dataType="xsd:string">0.97438</scalar>
        <scalar title="mullikenCharge" dataType="xsd:string">0.90113</scalar>
        <scalar title="Exp1JCH" dataType="xsd:string">125.9</scalar>
        <scalar title="NWCHEM_1JCH" dataType="xsd:string">125.6574</scalar>
        <scalar title="avgNWChem1JCH" dataType="xsd:string">125.67652500000001</scalar>
      </atom>
      <atom id="a26" elementType="H" x3="1.9981571" y3="1.05603508" z3="-1.25604978" formalCharge="0">
        <scalar dataType="xsd:string">1</scalar>
        <scalar title="JCH" dataType="xsd:string">[a1; -0.3166 Hz, a2; 1.7674 Hz, a3; -2.2149 Hz, a4; 7.0944 Hz, a5; -0.5832 Hz, a6; -0.0393 Hz, a7; 1.7696 Hz, a8; -2.2153 Hz, a9; 7.0955 Hz, a10; 125.6916 Hz]</scalar>
        <scalar title="valency" dataType="xsd:string">0.97438</scalar>
        <scalar title="numberOfValenceFreeElectrons" dataType="xsd:string">-0.07326</scalar>
        <scalar title="sumOFBondIndices" dataType="xsd:string">0.97438</scalar>
        <scalar title="mullikenCharge" dataType="xsd:string">0.90112</scalar>
        <scalar title="Exp1JCH" dataType="xsd:string">125.9</scalar>
        <scalar title="NWCHEM_1JCH" dataType="xsd:string">125.6916</scalar>
        <scalar title="avgNWChem1JCH" dataType="xsd:string">125.67652500000001</scalar>
      </atom>
    </atomArray>
    <bondArray>
      <bond id="a1_a2" atomRefs2="a1 a2" order="S"/>
      <bond id="a1_a6" atomRefs2="a1 a6" order="S"/>
      <bond id="a1_a7" atomRefs2="a1 a7" order="S"/>
      <bond id="a1_a11" atomRefs2="a1 a11" order="S"/>
      <bond id="a2_a3" atomRefs2="a2 a3" order="S"/>
      <bond id="a2_a12" atomRefs2="a2 a12" order="S"/>
      <bond id="a2_a13" atomRefs2="a2 a13" order="S"/>
      <bond id="a3_a4" atomRefs2="a3 a4" order="S"/>
      <bond id="a3_a10" atomRefs2="a3 a10" order="S"/>
      <bond id="a3_a14" atomRefs2="a3 a14" order="S"/>
      <bond id="a4_a5" atomRefs2="a4 a5" order="S"/>
      <bond id="a4_a15" atomRefs2="a4 a15" order="S"/>
      <bond id="a4_a16" atomRefs2="a4 a16" order="S"/>
      <bond id="a5_a6" atomRefs2="a5 a6" order="S"/>
      <bond id="a5_a9" atomRefs2="a5 a9" order="S"/>
      <bond id="a5_a17" atomRefs2="a5 a17" order="S"/>
      <bond id="a6_a18" atomRefs2="a6 a18" order="S"/>
      <bond id="a6_a19" atomRefs2="a6 a19" order="S"/>
      <bond id="a7_a8" atomRefs2="a7 a8" order="S"/>
      <bond id="a7_a20" atomRefs2="a7 a20" order="S"/>
      <bond id="a7_a21" atomRefs2="a7 a21" order="S"/>
      <bond id="a8_a9" atomRefs2="a8 a9" order="S"/>
      <bond id="a8_a10" atomRefs2="a8 a10" order="S"/>
      <bond id="a8_a22" atomRefs2="a8 a22" order="S"/>
      <bond id="a9_a23" atomRefs2="a9 a23" order="S"/>
      <bond id="a9_a24" atomRefs2="a9 a24" order="S"/>
      <bond id="a10_a25" atomRefs2="a10 a25" order="S"/>
      <bond id="a10_a26" atomRefs2="a10 a26" order="S"/>
    </bondArray>
  </molecule>
  <molecule id="148_NWChem_1JCH_mulliken">
    <atomArray>
      <atom id="a1" elementType="N" x3="0.0" y3="1.19560771" z3="0.71592267" formalCharge="0">
        <scalar title="valency" dataType="xsd:string">2.99182</scalar>
        <scalar title="numberOfValenceFreeElectrons" dataType="xsd:string">4.29778</scalar>
        <scalar title="sumOFBondIndices" dataType="xsd:string">2.99182</scalar>
        <scalar title="mullikenCharge" dataType="xsd:string">7.2896</scalar>
      </atom>
      <atom id="a2" elementType="C" x3="0.0" y3="0.0" z3="1.31228739" formalCharge="0">
        <scalar dataType="xsd:string">6</scalar>
        <scalar title="valency" dataType="xsd:string">3.98066</scalar>
        <scalar title="numberOfValenceFreeElectrons" dataType="xsd:string">1.90803</scalar>
        <scalar title="sumOFBondIndices" dataType="xsd:string">3.98066</scalar>
        <scalar title="mullikenCharge" dataType="xsd:string">5.8886899999999995</scalar>
      </atom>
      <atom id="a3" elementType="N" x3="0.0" y3="-1.19560771" z3="0.71592267" formalCharge="0">
        <scalar dataType="xsd:string">7</scalar>
        <scalar title="valency" dataType="xsd:string">2.99182</scalar>
        <scalar title="numberOfValenceFreeElectrons" dataType="xsd:string">4.29778</scalar>
        <scalar title="sumOFBondIndices" dataType="xsd:string">2.99182</scalar>
        <scalar title="mullikenCharge" dataType="xsd:string">7.2896</scalar>
      </atom>
      <atom id="a4" elementType="C" x3="0.0" y3="-1.18263159" z3="-0.62161901" formalCharge="0">
        <scalar dataType="xsd:string">6</scalar>
        <scalar title="valency" dataType="xsd:string">3.89539</scalar>
        <scalar title="numberOfValenceFreeElectrons" dataType="xsd:string">2.02909</scalar>
        <scalar title="sumOFBondIndices" dataType="xsd:string">3.89539</scalar>
        <scalar title="mullikenCharge" dataType="xsd:string">5.92448</scalar>
      </atom>
      <atom id="a5" elementType="C" x3="0.0" y3="0.0" z3="-1.35108812" formalCharge="0">
        <scalar dataType="xsd:string">6</scalar>
        <scalar title="valency" dataType="xsd:string">3.86425</scalar>
        <scalar title="numberOfValenceFreeElectrons" dataType="xsd:string">2.28525</scalar>
        <scalar title="sumOFBondIndices" dataType="xsd:string">3.86425</scalar>
        <scalar title="mullikenCharge" dataType="xsd:string">6.1495</scalar>
      </atom>
      <atom id="a6" elementType="C" x3="0.0" y3="1.18263159" z3="-0.62161901" formalCharge="0">
        <scalar dataType="xsd:string">6</scalar>
        <scalar title="valency" dataType="xsd:string">3.89539</scalar>
        <scalar title="numberOfValenceFreeElectrons" dataType="xsd:string">2.02909</scalar>
        <scalar title="sumOFBondIndices" dataType="xsd:string">3.89539</scalar>
        <scalar title="mullikenCharge" dataType="xsd:string">5.92448</scalar>
      </atom>
      <atom id="a7" elementType="H" x3="0.0" y3="0.0" z3="2.39783718" formalCharge="0">
        <scalar dataType="xsd:string">1</scalar>
        <scalar title="JCH" dataType="xsd:string">[a2; 205.1646 Hz, a4; 9.5196 Hz, a5; -1.9105 Hz, a6; 9.5196 Hz]</scalar>
        <scalar title="valency" dataType="xsd:string">0.96435</scalar>
        <scalar title="numberOfValenceFreeElectrons" dataType="xsd:string">-0.08945</scalar>
        <scalar title="sumOFBondIndices" dataType="xsd:string">0.96435</scalar>
        <scalar title="mullikenCharge" dataType="xsd:string">0.8749</scalar>
        <scalar title="Exp1JCH" dataType="xsd:string">202.7</scalar>
        <scalar title="NWCHEM_1JCH" dataType="xsd:string">205.1646</scalar>
        <scalar title="avgNWChem1JCH" dataType="xsd:string">205.1646</scalar>
      </atom>
      <atom id="a8" elementType="H" x3="0.0" y3="-2.14954237" z3="-1.115719" formalCharge="0">
        <scalar dataType="xsd:string">1</scalar>
        <scalar title="JCH" dataType="xsd:string">[a2; 10.7084 Hz, a4; 180.4788 Hz, a5; 8.3405 Hz, a6; 5.2143 Hz]</scalar>
        <scalar title="valency" dataType="xsd:string">0.96608</scalar>
        <scalar title="numberOfValenceFreeElectrons" dataType="xsd:string">-0.0816</scalar>
        <scalar title="sumOFBondIndices" dataType="xsd:string">0.96608</scalar>
        <scalar title="mullikenCharge" dataType="xsd:string">0.88448</scalar>
        <scalar title="Exp1JCH" dataType="xsd:string">182.8</scalar>
        <scalar title="NWCHEM_1JCH" dataType="xsd:string">180.4788</scalar>
        <scalar title="avgNWChem1JCH" dataType="xsd:string">180.4788</scalar>
      </atom>
      <atom id="a9" elementType="H" x3="0.0" y3="0.0" z3="-2.43339523" formalCharge="0">
        <scalar dataType="xsd:string">1</scalar>
        <scalar title="JCH" dataType="xsd:string">[a2; -0.3212 Hz, a4; 3.3866 Hz, a5; 165.6711 Hz, a6; 3.3866 Hz]</scalar>
        <scalar title="valency" dataType="xsd:string">0.97391</scalar>
        <scalar title="numberOfValenceFreeElectrons" dataType="xsd:string">-0.08409</scalar>
        <scalar title="sumOFBondIndices" dataType="xsd:string">0.97391</scalar>
        <scalar title="mullikenCharge" dataType="xsd:string">0.88982</scalar>
        <scalar title="Exp1JCH" dataType="xsd:string">166.2</scalar>
        <scalar title="NWCHEM_1JCH" dataType="xsd:string">165.6711</scalar>
        <scalar title="avgNWChem1JCH" dataType="xsd:string">165.6711</scalar>
      </atom>
      <atom id="a10" elementType="H" x3="0.0" y3="2.14954237" z3="-1.115719" formalCharge="0">
        <scalar dataType="xsd:string">1</scalar>
        <scalar title="JCH" dataType="xsd:string">[a2; 10.7084 Hz, a4; 5.2143 Hz, a5; 8.3405 Hz, a6; 180.4788 Hz]</scalar>
        <scalar title="valency" dataType="xsd:string">0.96608</scalar>
        <scalar title="numberOfValenceFreeElectrons" dataType="xsd:string">-0.0816</scalar>
        <scalar title="sumOFBondIndices" dataType="xsd:string">0.96608</scalar>
        <scalar title="mullikenCharge" dataType="xsd:string">0.88448</scalar>
        <scalar title="Exp1JCH" dataType="xsd:string">182.8</scalar>
        <scalar title="NWCHEM_1JCH" dataType="xsd:string">180.4788</scalar>
        <scalar title="avgNWChem1JCH" dataType="xsd:string">180.4788</scalar>
      </atom>
    </atomArray>
    <bondArray>
      <bond id="a1_a2" atomRefs2="a1 a2" order="D"/>
      <bond id="a1_a6" atomRefs2="a1 a6" order="S"/>
      <bond id="a2_a3" atomRefs2="a2 a3" order="S"/>
      <bond id="a2_a7" atomRefs2="a2 a7" order="S"/>
      <bond id="a3_a4" atomRefs2="a3 a4" order="D"/>
      <bond id="a4_a5" atomRefs2="a4 a5" order="S"/>
      <bond id="a4_a8" atomRefs2="a4 a8" order="S"/>
      <bond id="a5_a6" atomRefs2="a5 a6" order="D"/>
      <bond id="a5_a9" atomRefs2="a5 a9" order="S"/>
      <bond id="a6_a10" atomRefs2="a6 a10" order="S"/>
    </bondArray>
  </molecule>
  <molecule id="217_NWChem_1JCH_mulliken">
    <atomArray>
      <atom id="a1" elementType="N" x3="0.17390332" y3="-1.26198746" z3="0.02349143" formalCharge="0">
        <scalar title="valency" dataType="xsd:string">2.87977</scalar>
        <scalar title="numberOfValenceFreeElectrons" dataType="xsd:string">4.48465</scalar>
        <scalar title="sumOFBondIndices" dataType="xsd:string">2.87977</scalar>
        <scalar title="mullikenCharge" dataType="xsd:string">7.364420000000001</scalar>
      </atom>
      <atom id="a2" elementType="C" x3="-1.12189529" y3="-0.56187757" z3="0.18372835" formalCharge="0">
        <scalar dataType="xsd:string">6</scalar>
        <scalar title="valency" dataType="xsd:string">3.91</scalar>
        <scalar title="numberOfValenceFreeElectrons" dataType="xsd:string">2.19754</scalar>
        <scalar title="sumOFBondIndices" dataType="xsd:string">3.91</scalar>
        <scalar title="mullikenCharge" dataType="xsd:string">6.10754</scalar>
      </atom>
      <atom id="a3" elementType="C" x3="-0.87265189" y3="0.89218502" z3="-0.24392567" formalCharge="0">
        <scalar dataType="xsd:string">6</scalar>
        <scalar title="valency" dataType="xsd:string">3.82121</scalar>
        <scalar title="numberOfValenceFreeElectrons" dataType="xsd:string">2.37887</scalar>
        <scalar title="sumOFBondIndices" dataType="xsd:string">3.82121</scalar>
        <scalar title="mullikenCharge" dataType="xsd:string">6.20008</scalar>
      </atom>
      <atom id="a4" elementType="C" x3="0.57974789" y3="1.10892582" z3="0.20420493" formalCharge="0">
        <scalar dataType="xsd:string">6</scalar>
        <scalar title="valency" dataType="xsd:string">3.83292</scalar>
        <scalar title="numberOfValenceFreeElectrons" dataType="xsd:string">2.39078</scalar>
        <scalar title="sumOFBondIndices" dataType="xsd:string">3.83292</scalar>
        <scalar title="mullikenCharge" dataType="xsd:string">6.2237</scalar>
      </atom>
      <atom id="a5" elementType="C" x3="1.25063968" y3="-0.24470324" z3="-0.09856075" formalCharge="0">
        <scalar dataType="xsd:string">6</scalar>
        <scalar title="valency" dataType="xsd:string">3.8737</scalar>
        <scalar title="numberOfValenceFreeElectrons" dataType="xsd:string">2.22186</scalar>
        <scalar title="sumOFBondIndices" dataType="xsd:string">3.8737</scalar>
        <scalar title="mullikenCharge" dataType="xsd:string">6.09556</scalar>
      </atom>
      <atom id="a6" elementType="H" x3="-1.90221654" y3="-1.05588108" z3="-0.39967111" formalCharge="0">
        <scalar dataType="xsd:string">1</scalar>
        <scalar title="JCH" dataType="xsd:string">[a2; 133.0835 Hz, a3; -1.7911 Hz, a4; 8.3910 Hz, a5; 5.7346 Hz]</scalar>
        <scalar title="valency" dataType="xsd:string">0.97055</scalar>
        <scalar title="numberOfValenceFreeElectrons" dataType="xsd:string">-0.06634</scalar>
        <scalar title="sumOFBondIndices" dataType="xsd:string">0.97055</scalar>
        <scalar title="mullikenCharge" dataType="xsd:string">0.9042100000000001</scalar>
        <scalar title="Exp1JCH" dataType="xsd:string">139.1</scalar>
        <scalar title="NWCHEM_1JCH" dataType="xsd:string">133.0835</scalar>
        <scalar title="avgNWChem1JCH" dataType="xsd:string">136.781475</scalar>
      </atom>
      <atom id="a7" elementType="H" x3="-1.43213534" y3="-0.59611583" z3="1.2343185" formalCharge="0">
        <scalar dataType="xsd:string">1</scalar>
        <scalar title="JCH" dataType="xsd:string">[a2; 140.6735 Hz, a3; -0.1532 Hz, a4; 0.8203 Hz, a5; -0.0900 Hz]</scalar>
        <scalar title="valency" dataType="xsd:string">0.95277</scalar>
        <scalar title="numberOfValenceFreeElectrons" dataType="xsd:string">-0.04811</scalar>
        <scalar title="sumOFBondIndices" dataType="xsd:string">0.95277</scalar>
        <scalar title="mullikenCharge" dataType="xsd:string">0.90466</scalar>
        <scalar title="Exp1JCH" dataType="xsd:string">139.1</scalar>
        <scalar title="NWCHEM_1JCH" dataType="xsd:string">140.6735</scalar>
        <scalar title="avgNWChem1JCH" dataType="xsd:string">136.781475</scalar>
      </atom>
      <atom id="a8" elementType="H" x3="-0.95186243" y3="0.98683671" z3="-1.33174784" formalCharge="0">
        <scalar dataType="xsd:string">1</scalar>
        <scalar title="JCH" dataType="xsd:string">[a2; -3.5145 Hz, a3; 126.2062 Hz, a4; -2.8807 Hz, a5; 0.5562 Hz]</scalar>
        <scalar title="valency" dataType="xsd:string">0.97039</scalar>
        <scalar title="numberOfValenceFreeElectrons" dataType="xsd:string">-0.06276</scalar>
        <scalar title="sumOFBondIndices" dataType="xsd:string">0.97039</scalar>
        <scalar title="mullikenCharge" dataType="xsd:string">0.9076299999999999</scalar>
        <scalar title="Exp1JCH" dataType="xsd:string">131.4</scalar>
        <scalar title="NWCHEM_1JCH" dataType="xsd:string">126.2062</scalar>
        <scalar title="avgNWChem1JCH" dataType="xsd:string">129.035475</scalar>
      </atom>
      <atom id="a9" elementType="H" x3="-1.57223602" y3="1.59921042" z3="0.20746845" formalCharge="0">
        <scalar dataType="xsd:string">1</scalar>
        <scalar title="JCH" dataType="xsd:string">[a2; 0.7302 Hz, a3; 131.1536 Hz, a4; -1.1523 Hz, a5; 8.7564 Hz]</scalar>
        <scalar title="valency" dataType="xsd:string">0.97261</scalar>
        <scalar title="numberOfValenceFreeElectrons" dataType="xsd:string">-0.08201</scalar>
        <scalar title="sumOFBondIndices" dataType="xsd:string">0.97261</scalar>
        <scalar title="mullikenCharge" dataType="xsd:string">0.8906</scalar>
        <scalar title="Exp1JCH" dataType="xsd:string">131.4</scalar>
        <scalar title="NWCHEM_1JCH" dataType="xsd:string">131.1536</scalar>
        <scalar title="avgNWChem1JCH" dataType="xsd:string">129.035475</scalar>
      </atom>
      <atom id="a10" elementType="H" x3="0.60942148" y3="1.31058971" z3="1.27888388" formalCharge="0">
        <scalar dataType="xsd:string">1</scalar>
        <scalar title="JCH" dataType="xsd:string">[a2; 0.4565 Hz, a3; -2.7114 Hz, a4; 127.1742 Hz, a5; -3.4049 Hz]</scalar>
        <scalar title="valency" dataType="xsd:string">0.96536</scalar>
        <scalar title="numberOfValenceFreeElectrons" dataType="xsd:string">-0.06992</scalar>
        <scalar title="sumOFBondIndices" dataType="xsd:string">0.96536</scalar>
        <scalar title="mullikenCharge" dataType="xsd:string">0.89544</scalar>
        <scalar title="Exp1JCH" dataType="xsd:string">131.4</scalar>
        <scalar title="NWCHEM_1JCH" dataType="xsd:string">127.1742</scalar>
        <scalar title="avgNWChem1JCH" dataType="xsd:string">129.035475</scalar>
      </atom>
      <atom id="a11" elementType="H" x3="1.07308928" y3="1.94089085" z3="-0.30177834" formalCharge="0">
        <scalar dataType="xsd:string">1</scalar>
        <scalar title="JCH" dataType="xsd:string">[a2; 8.2663 Hz, a3; -1.7823 Hz, a4; 131.6079 Hz, a5; 0.9408 Hz]</scalar>
        <scalar title="valency" dataType="xsd:string">0.97159</scalar>
        <scalar title="numberOfValenceFreeElectrons" dataType="xsd:string">-0.08058</scalar>
        <scalar title="sumOFBondIndices" dataType="xsd:string">0.97159</scalar>
        <scalar title="mullikenCharge" dataType="xsd:string">0.89101</scalar>
        <scalar title="Exp1JCH" dataType="xsd:string">131.4</scalar>
        <scalar title="NWCHEM_1JCH" dataType="xsd:string">131.6079</scalar>
        <scalar title="avgNWChem1JCH" dataType="xsd:string">129.035475</scalar>
      </atom>
      <atom id="a12" elementType="H" x3="2.06519469" y3="-0.45539795" z3="0.60001767" formalCharge="0">
        <scalar dataType="xsd:string">1</scalar>
        <scalar title="JCH" dataType="xsd:string">[a2; 5.0881 Hz, a3; 3.7549 Hz, a4; -0.5258 Hz, a5; 143.8812 Hz]</scalar>
        <scalar title="valency" dataType="xsd:string">0.95473</scalar>
        <scalar title="numberOfValenceFreeElectrons" dataType="xsd:string">-0.06528</scalar>
        <scalar title="sumOFBondIndices" dataType="xsd:string">0.95473</scalar>
        <scalar title="mullikenCharge" dataType="xsd:string">0.88945</scalar>
        <scalar title="Exp1JCH" dataType="xsd:string">139.1</scalar>
        <scalar title="NWCHEM_1JCH" dataType="xsd:string">143.8812</scalar>
        <scalar title="avgNWChem1JCH" dataType="xsd:string">136.781475</scalar>
      </atom>
      <atom id="a13" elementType="H" x3="1.67749587" y3="-0.24250935" z3="-1.10807985" formalCharge="0">
        <scalar dataType="xsd:string">1</scalar>
        <scalar title="JCH" dataType="xsd:string">[a2; 0.2700 Hz, a3; 0.0763 Hz, a4; -3.1605 Hz, a5; 129.4877 Hz]</scalar>
        <scalar title="valency" dataType="xsd:string">0.96536</scalar>
        <scalar title="numberOfValenceFreeElectrons" dataType="xsd:string">-0.0454</scalar>
        <scalar title="sumOFBondIndices" dataType="xsd:string">0.96536</scalar>
        <scalar title="mullikenCharge" dataType="xsd:string">0.91996</scalar>
        <scalar title="Exp1JCH" dataType="xsd:string">139.1</scalar>
        <scalar title="NWCHEM_1JCH" dataType="xsd:string">129.4877</scalar>
        <scalar title="avgNWChem1JCH" dataType="xsd:string">136.781475</scalar>
      </atom>
      <atom id="a14" elementType="H" x3="0.15568468" y3="-1.85467457" z3="-0.79570627" formalCharge="0">
        <scalar dataType="xsd:string">1</scalar>
        <scalar title="JCH" dataType="xsd:string">[a2; -0.6570 Hz, a3; -0.3754 Hz, a4; 2.3780 Hz, a5; -1.1658 Hz]</scalar>
        <scalar title="valency" dataType="xsd:string">0.96107</scalar>
        <scalar title="numberOfValenceFreeElectrons" dataType="xsd:string">-0.15533</scalar>
        <scalar title="sumOFBondIndices" dataType="xsd:string">0.96107</scalar>
        <scalar title="mullikenCharge" dataType="xsd:string">0.80574</scalar>
        <scalar title="NWCHEM_1JCH" dataType="xsd:string"/>
        <scalar title="avgNWChem1JCH" dataType="xsd:string"/>
      </atom>
    </atomArray>
    <bondArray>
      <bond id="a1_a2" atomRefs2="a1 a2" order="S"/>
      <bond id="a1_a5" atomRefs2="a1 a5" order="S"/>
      <bond id="a1_a14" atomRefs2="a1 a14" order="S"/>
      <bond id="a2_a3" atomRefs2="a2 a3" order="S"/>
      <bond id="a2_a6" atomRefs2="a2 a6" order="S"/>
      <bond id="a2_a7" atomRefs2="a2 a7" order="S"/>
      <bond id="a3_a4" atomRefs2="a3 a4" order="S"/>
      <bond id="a3_a8" atomRefs2="a3 a8" order="S"/>
      <bond id="a3_a9" atomRefs2="a3 a9" order="S"/>
      <bond id="a4_a5" atomRefs2="a4 a5" order="S"/>
      <bond id="a4_a10" atomRefs2="a4 a10" order="S"/>
      <bond id="a4_a11" atomRefs2="a4 a11" order="S"/>
      <bond id="a5_a12" atomRefs2="a5 a12" order="S"/>
      <bond id="a5_a13" atomRefs2="a5 a13" order="S"/>
    </bondArray>
  </molecule>
  <molecule id="36_NWChem_1JCH_mulliken">
    <atomArray>
      <atom id="a1" elementType="C" x3="0.5620772" y3="1.21145562" z3="-0.06120587" formalCharge="0">
        <scalar title="valency" dataType="xsd:string">3.82069</scalar>
        <scalar title="numberOfValenceFreeElectrons" dataType="xsd:string">2.41896</scalar>
        <scalar title="sumOFBondIndices" dataType="xsd:string">3.82069</scalar>
        <scalar title="mullikenCharge" dataType="xsd:string">6.23965</scalar>
      </atom>
      <atom id="a2" elementType="N" x3="-0.08597021" y3="-0.14065502" z3="0.00196323" formalCharge="0">
        <scalar dataType="xsd:string">7</scalar>
        <scalar title="valency" dataType="xsd:string">4.1726</scalar>
        <scalar title="numberOfValenceFreeElectrons" dataType="xsd:string">2.4632</scalar>
        <scalar title="sumOFBondIndices" dataType="xsd:string">4.1726</scalar>
        <scalar title="mullikenCharge" dataType="xsd:string">6.6358</scalar>
      </atom>
      <atom id="a3" elementType="O" x3="-1.3140232" y3="-0.17317085" z3="0.02380008" formalCharge="0">
        <scalar dataType="xsd:string">8</scalar>
        <scalar title="valency" dataType="xsd:string">1.99301</scalar>
        <scalar title="numberOfValenceFreeElectrons" dataType="xsd:string">6.30022</scalar>
        <scalar title="sumOFBondIndices" dataType="xsd:string">1.99301</scalar>
        <scalar title="mullikenCharge" dataType="xsd:string">8.293230000000001</scalar>
      </atom>
      <atom id="a4" elementType="O" x3="0.65787906" y3="-1.1171024" z3="0.05524673" formalCharge="0">
        <scalar dataType="xsd:string">8</scalar>
        <scalar title="valency" dataType="xsd:string">1.99311</scalar>
        <scalar title="numberOfValenceFreeElectrons" dataType="xsd:string">6.3001</scalar>
        <scalar title="sumOFBondIndices" dataType="xsd:string">1.99311</scalar>
        <scalar title="mullikenCharge" dataType="xsd:string">8.29321</scalar>
      </atom>
      <atom id="a5" elementType="H" x3="0.69869845" y3="1.5378746" z3="0.96916491" formalCharge="0">
        <scalar dataType="xsd:string">1</scalar>
        <scalar title="JCH" dataType="xsd:string">[a1; 141.3248 Hz]</scalar>
        <scalar title="valency" dataType="xsd:string">0.95817</scalar>
        <scalar title="numberOfValenceFreeElectrons" dataType="xsd:string">-0.11321</scalar>
        <scalar title="sumOFBondIndices" dataType="xsd:string">0.95817</scalar>
        <scalar title="mullikenCharge" dataType="xsd:string">0.8449599999999999</scalar>
        <scalar title="Exp1JCH" dataType="xsd:string">146.7</scalar>
        <scalar title="NWCHEM_1JCH" dataType="xsd:string">141.3248</scalar>
        <scalar title="avgNWChem1JCH" dataType="xsd:string">144.8107666666667</scalar>
      </atom>
      <atom id="a6" elementType="H" x3="1.5225475" y3="1.10224079" z3="-0.55539232" formalCharge="0">
        <scalar dataType="xsd:string">1</scalar>
        <scalar title="JCH" dataType="xsd:string">[a1; 146.5540 Hz]</scalar>
        <scalar title="valency" dataType="xsd:string">0.961</scalar>
        <scalar title="numberOfValenceFreeElectrons" dataType="xsd:string">-0.11441</scalar>
        <scalar title="sumOFBondIndices" dataType="xsd:string">0.961</scalar>
        <scalar title="mullikenCharge" dataType="xsd:string">0.84659</scalar>
        <scalar title="Exp1JCH" dataType="xsd:string">146.7</scalar>
        <scalar title="NWCHEM_1JCH" dataType="xsd:string">146.5540</scalar>
        <scalar title="avgNWChem1JCH" dataType="xsd:string">144.8107666666667</scalar>
      </atom>
      <atom id="a7" elementType="H" x3="-0.10989839" y3="1.88354722" z3="-0.58600309" formalCharge="0">
        <scalar dataType="xsd:string">1</scalar>
        <scalar title="JCH" dataType="xsd:string">[a1; 146.5535 Hz]</scalar>
        <scalar title="valency" dataType="xsd:string">0.96098</scalar>
        <scalar title="numberOfValenceFreeElectrons" dataType="xsd:string">-0.11441</scalar>
        <scalar title="sumOFBondIndices" dataType="xsd:string">0.96098</scalar>
        <scalar title="mullikenCharge" dataType="xsd:string">0.8465699999999999</scalar>
        <scalar title="Exp1JCH" dataType="xsd:string">146.7</scalar>
        <scalar title="NWCHEM_1JCH" dataType="xsd:string">146.5535</scalar>
        <scalar title="avgNWChem1JCH" dataType="xsd:string">144.8107666666667</scalar>
      </atom>
    </atomArray>
    <bondArray>
      <bond id="a1_a2" atomRefs2="a1 a2" order="S"/>
      <bond id="a1_a5" atomRefs2="a1 a5" order="S"/>
      <bond id="a1_a6" atomRefs2="a1 a6" order="S"/>
      <bond id="a1_a7" atomRefs2="a1 a7" order="S"/>
      <bond id="a2_a3" atomRefs2="a2 a3" order="S"/>
      <bond id="a2_a4" atomRefs2="a2 a4" order="S"/>
    </bondArray>
  </molecule>
  <molecule id="20_NWChem_1JCH_mulliken">
    <atomArray>
      <atom id="a1" elementType="C" x3="1.15225267" y3="0.0" z3="0.48579815" formalCharge="0">
        <scalar title="valency" dataType="xsd:string">3.80225</scalar>
        <scalar title="numberOfValenceFreeElectrons" dataType="xsd:string">2.30729</scalar>
        <scalar title="sumOFBondIndices" dataType="xsd:string">3.80225</scalar>
        <scalar title="mullikenCharge" dataType="xsd:string">6.10954</scalar>
      </atom>
      <atom id="a2" elementType="C" x3="0.775028" y3="-0.75854013" z3="-0.77384733" formalCharge="0">
        <scalar dataType="xsd:string">6</scalar>
        <scalar title="valency" dataType="xsd:string">3.77517</scalar>
        <scalar title="numberOfValenceFreeElectrons" dataType="xsd:string">2.34491</scalar>
        <scalar title="sumOFBondIndices" dataType="xsd:string">3.77517</scalar>
        <scalar title="mullikenCharge" dataType="xsd:string">6.12008</scalar>
      </atom>
      <atom id="a3" elementType="C" x3="0.775028" y3="0.75854013" z3="-0.77384733" formalCharge="0">
        <scalar dataType="xsd:string">6</scalar>
        <scalar title="valency" dataType="xsd:string">3.77517</scalar>
        <scalar title="numberOfValenceFreeElectrons" dataType="xsd:string">2.34491</scalar>
        <scalar title="sumOFBondIndices" dataType="xsd:string">3.77517</scalar>
        <scalar title="mullikenCharge" dataType="xsd:string">6.12008</scalar>
      </atom>
      <atom id="a4" elementType="C" x3="-1.15225267" y3="0.0" z3="0.48579815" formalCharge="0">
        <scalar dataType="xsd:string">6</scalar>
        <scalar title="valency" dataType="xsd:string">3.80225</scalar>
        <scalar title="numberOfValenceFreeElectrons" dataType="xsd:string">2.30729</scalar>
        <scalar title="sumOFBondIndices" dataType="xsd:string">3.80225</scalar>
        <scalar title="mullikenCharge" dataType="xsd:string">6.10954</scalar>
      </atom>
      <atom id="a5" elementType="C" x3="-0.775028" y3="-0.75854013" z3="-0.77384733" formalCharge="0">
        <scalar dataType="xsd:string">6</scalar>
        <scalar title="valency" dataType="xsd:string">3.77517</scalar>
        <scalar title="numberOfValenceFreeElectrons" dataType="xsd:string">2.34491</scalar>
        <scalar title="sumOFBondIndices" dataType="xsd:string">3.77517</scalar>
        <scalar title="mullikenCharge" dataType="xsd:string">6.12008</scalar>
      </atom>
      <atom id="a6" elementType="C" x3="-0.775028" y3="0.75854013" z3="-0.77384733" formalCharge="0">
        <scalar dataType="xsd:string">6</scalar>
        <scalar title="valency" dataType="xsd:string">3.77517</scalar>
        <scalar title="numberOfValenceFreeElectrons" dataType="xsd:string">2.34491</scalar>
        <scalar title="sumOFBondIndices" dataType="xsd:string">3.77517</scalar>
        <scalar title="mullikenCharge" dataType="xsd:string">6.12008</scalar>
      </atom>
      <atom id="a7" elementType="C" x3="0.0" y3="0.0" z3="1.4722762" formalCharge="0">
        <scalar dataType="xsd:string">6</scalar>
        <scalar title="valency" dataType="xsd:string">3.89767</scalar>
        <scalar title="numberOfValenceFreeElectrons" dataType="xsd:string">2.26074</scalar>
        <scalar title="sumOFBondIndices" dataType="xsd:string">3.89767</scalar>
        <scalar title="mullikenCharge" dataType="xsd:string">6.15841</scalar>
      </atom>
      <atom id="a8" elementType="H" x3="2.18555962" y3="0.0" z3="0.80896836" formalCharge="0">
        <scalar dataType="xsd:string">1</scalar>
        <scalar title="JCH" dataType="xsd:string">[a1; 166.8517 Hz, a2; 1.8677 Hz, a3; 1.8677 Hz, a4; 9.2954 Hz, a5; 3.4531 Hz, a6; 3.4531 Hz, a7; 5.5064 Hz]</scalar>
        <scalar title="valency" dataType="xsd:string">0.9732</scalar>
        <scalar title="numberOfValenceFreeElectrons" dataType="xsd:string">-0.08763</scalar>
        <scalar title="sumOFBondIndices" dataType="xsd:string">0.9732</scalar>
        <scalar title="mullikenCharge" dataType="xsd:string">0.88557</scalar>
        <scalar title="Exp1JCH" dataType="xsd:string">166</scalar>
        <scalar title="NWCHEM_1JCH" dataType="xsd:string">166.8517</scalar>
        <scalar title="avgNWChem1JCH" dataType="xsd:string">166.8517</scalar>
      </atom>
      <atom id="a9" elementType="H" x3="1.42517127" y3="-1.44576347" z3="-1.29537735" formalCharge="0">
        <scalar dataType="xsd:string">1</scalar>
        <scalar title="JCH" dataType="xsd:string">[a1; -0.2382 Hz, a2; 184.8511 Hz, a3; -2.4869 Hz, a4; 0.2620 Hz, a5; 3.8905 Hz, a6; 2.5759 Hz, a7; 0.8130 Hz]</scalar>
        <scalar title="valency" dataType="xsd:string">0.98431</scalar>
        <scalar title="numberOfValenceFreeElectrons" dataType="xsd:string">-0.09446</scalar>
        <scalar title="sumOFBondIndices" dataType="xsd:string">0.98431</scalar>
        <scalar title="mullikenCharge" dataType="xsd:string">0.88985</scalar>
        <scalar title="Exp1JCH" dataType="xsd:string">185</scalar>
        <scalar title="NWCHEM_1JCH" dataType="xsd:string">184.8511</scalar>
        <scalar title="avgNWChem1JCH" dataType="xsd:string">184.8511</scalar>
      </atom>
      <atom id="a10" elementType="H" x3="1.42517127" y3="1.44576347" z3="-1.29537735" formalCharge="0">
        <scalar dataType="xsd:string">1</scalar>
        <scalar title="JCH" dataType="xsd:string">[a1; -0.2382 Hz, a2; -2.4869 Hz, a3; 184.8511 Hz, a4; 0.2620 Hz, a5; 2.5759 Hz, a6; 3.8905 Hz, a7; 0.8130 Hz]</scalar>
        <scalar title="valency" dataType="xsd:string">0.98431</scalar>
        <scalar title="numberOfValenceFreeElectrons" dataType="xsd:string">-0.09446</scalar>
        <scalar title="sumOFBondIndices" dataType="xsd:string">0.98431</scalar>
        <scalar title="mullikenCharge" dataType="xsd:string">0.88985</scalar>
        <scalar title="Exp1JCH" dataType="xsd:string">185</scalar>
        <scalar title="NWCHEM_1JCH" dataType="xsd:string">184.8511</scalar>
        <scalar title="avgNWChem1JCH" dataType="xsd:string">184.8511</scalar>
      </atom>
      <atom id="a11" elementType="H" x3="-2.18555962" y3="0.0" z3="0.80896836" formalCharge="0">
        <scalar dataType="xsd:string">1</scalar>
        <scalar title="JCH" dataType="xsd:string">[a1; 9.2954 Hz, a2; 3.4531 Hz, a3; 3.4531 Hz, a4; 166.8517 Hz, a5; 1.8677 Hz, a6; 1.8677 Hz, a7; 5.5064 Hz]</scalar>
        <scalar title="valency" dataType="xsd:string">0.9732</scalar>
        <scalar title="numberOfValenceFreeElectrons" dataType="xsd:string">-0.08763</scalar>
        <scalar title="sumOFBondIndices" dataType="xsd:string">0.9732</scalar>
        <scalar title="mullikenCharge" dataType="xsd:string">0.88557</scalar>
        <scalar title="Exp1JCH" dataType="xsd:string">166</scalar>
        <scalar title="NWCHEM_1JCH" dataType="xsd:string">166.8517</scalar>
        <scalar title="avgNWChem1JCH" dataType="xsd:string">166.8517</scalar>
      </atom>
      <atom id="a12" elementType="H" x3="-1.42517127" y3="-1.44576347" z3="-1.29537735" formalCharge="0">
        <scalar dataType="xsd:string">1</scalar>
        <scalar title="JCH" dataType="xsd:string">[a1; 0.2620 Hz, a2; 3.8905 Hz, a3; 2.5759 Hz, a4; -0.2382 Hz, a5; 184.8511 Hz, a6; -2.4869 Hz, a7; 0.8130 Hz]</scalar>
        <scalar title="valency" dataType="xsd:string">0.98431</scalar>
        <scalar title="numberOfValenceFreeElectrons" dataType="xsd:string">-0.09446</scalar>
        <scalar title="sumOFBondIndices" dataType="xsd:string">0.98431</scalar>
        <scalar title="mullikenCharge" dataType="xsd:string">0.88985</scalar>
        <scalar title="Exp1JCH" dataType="xsd:string">185</scalar>
        <scalar title="NWCHEM_1JCH" dataType="xsd:string">184.8511</scalar>
        <scalar title="avgNWChem1JCH" dataType="xsd:string">184.8511</scalar>
      </atom>
      <atom id="a13" elementType="H" x3="-1.42517127" y3="1.44576347" z3="-1.29537735" formalCharge="0">
        <scalar dataType="xsd:string">1</scalar>
        <scalar title="JCH" dataType="xsd:string">[a1; 0.2620 Hz, a2; 2.5759 Hz, a3; 3.8905 Hz, a4; -0.2382 Hz, a5; -2.4869 Hz, a6; 184.8511 Hz, a7; 0.8130 Hz]</scalar>
        <scalar title="valency" dataType="xsd:string">0.98431</scalar>
        <scalar title="numberOfValenceFreeElectrons" dataType="xsd:string">-0.09446</scalar>
        <scalar title="sumOFBondIndices" dataType="xsd:string">0.98431</scalar>
        <scalar title="mullikenCharge" dataType="xsd:string">0.88985</scalar>
        <scalar title="Exp1JCH" dataType="xsd:string">185</scalar>
        <scalar title="NWCHEM_1JCH" dataType="xsd:string">184.8511</scalar>
        <scalar title="avgNWChem1JCH" dataType="xsd:string">184.8511</scalar>
      </atom>
      <atom id="a14" elementType="H" x3="0.0" y3="0.88904287" z3="2.11008384" formalCharge="0">
        <scalar dataType="xsd:string">1</scalar>
        <scalar title="JCH" dataType="xsd:string">[a1; -2.2222 Hz, a2; 7.4336 Hz, a3; 0.5592 Hz, a4; -2.2222 Hz, a5; 7.4336 Hz, a6; 0.5592 Hz, a7; 130.6553 Hz]</scalar>
        <scalar title="valency" dataType="xsd:string">0.9721</scalar>
        <scalar title="numberOfValenceFreeElectrons" dataType="xsd:string">-0.06626</scalar>
        <scalar title="sumOFBondIndices" dataType="xsd:string">0.9721</scalar>
        <scalar title="mullikenCharge" dataType="xsd:string">0.90584</scalar>
        <scalar title="Exp1JCH" dataType="xsd:string">133</scalar>
        <scalar title="NWCHEM_1JCH" dataType="xsd:string">130.6553</scalar>
        <scalar title="avgNWChem1JCH" dataType="xsd:string">130.6553</scalar>
      </atom>
      <atom id="a15" elementType="H" x3="0.0" y3="-0.88904287" z3="2.11008384" formalCharge="0">
        <scalar dataType="xsd:string">1</scalar>
        <scalar title="JCH" dataType="xsd:string">[a1; -2.2222 Hz, a2; 0.5592 Hz, a3; 7.4336 Hz, a4; -2.2222 Hz, a5; 0.5592 Hz, a6; 7.4336 Hz, a7; 130.6553 Hz]</scalar>
        <scalar title="valency" dataType="xsd:string">0.9721</scalar>
        <scalar title="numberOfValenceFreeElectrons" dataType="xsd:string">-0.06626</scalar>
        <scalar title="sumOFBondIndices" dataType="xsd:string">0.9721</scalar>
        <scalar title="mullikenCharge" dataType="xsd:string">0.90584</scalar>
        <scalar title="Exp1JCH" dataType="xsd:string">133</scalar>
        <scalar title="NWCHEM_1JCH" dataType="xsd:string">130.6553</scalar>
        <scalar title="avgNWChem1JCH" dataType="xsd:string">130.6553</scalar>
      </atom>
    </atomArray>
    <bondArray>
      <bond id="a1_a2" atomRefs2="a1 a2" order="S"/>
      <bond id="a1_a3" atomRefs2="a1 a3" order="S"/>
      <bond id="a1_a7" atomRefs2="a1 a7" order="S"/>
      <bond id="a1_a8" atomRefs2="a1 a8" order="S"/>
      <bond id="a2_a3" atomRefs2="a2 a3" order="S"/>
      <bond id="a2_a5" atomRefs2="a2 a5" order="S"/>
      <bond id="a2_a9" atomRefs2="a2 a9" order="S"/>
      <bond id="a3_a6" atomRefs2="a3 a6" order="S"/>
      <bond id="a3_a10" atomRefs2="a3 a10" order="S"/>
      <bond id="a4_a5" atomRefs2="a4 a5" order="S"/>
      <bond id="a4_a6" atomRefs2="a4 a6" order="S"/>
      <bond id="a4_a7" atomRefs2="a4 a7" order="S"/>
      <bond id="a4_a11" atomRefs2="a4 a11" order="S"/>
      <bond id="a5_a6" atomRefs2="a5 a6" order="S"/>
      <bond id="a5_a12" atomRefs2="a5 a12" order="S"/>
      <bond id="a6_a13" atomRefs2="a6 a13" order="S"/>
      <bond id="a7_a14" atomRefs2="a7 a14" order="S"/>
      <bond id="a7_a15" atomRefs2="a7 a15" order="S"/>
    </bondArray>
  </molecule>
  <molecule id="218_NWChem_1JCH_mulliken">
    <atomArray>
      <atom id="a1" elementType="S" x3="0.0" y3="0.0" z3="1.33089308" formalCharge="0">
        <scalar title="valency" dataType="xsd:string">2.03429</scalar>
        <scalar title="numberOfValenceFreeElectrons" dataType="xsd:string">13.85996</scalar>
        <scalar title="sumOFBondIndices" dataType="xsd:string">2.03429</scalar>
        <scalar title="mullikenCharge" dataType="xsd:string">15.89425</scalar>
      </atom>
      <atom id="a2" elementType="C" x3="0.14255393" y3="1.34468936" z3="0.05954336" formalCharge="0">
        <scalar dataType="xsd:string">6</scalar>
        <scalar title="valency" dataType="xsd:string">3.90185</scalar>
        <scalar title="numberOfValenceFreeElectrons" dataType="xsd:string">2.486</scalar>
        <scalar title="sumOFBondIndices" dataType="xsd:string">3.90185</scalar>
        <scalar title="mullikenCharge" dataType="xsd:string">6.38785</scalar>
      </atom>
      <atom id="a3" elementType="C" x3="-0.26774783" y3="0.71800158" z3="-1.27570665" formalCharge="0">
        <scalar dataType="xsd:string">6</scalar>
        <scalar title="valency" dataType="xsd:string">3.80555</scalar>
        <scalar title="numberOfValenceFreeElectrons" dataType="xsd:string">2.35737</scalar>
        <scalar title="sumOFBondIndices" dataType="xsd:string">3.80555</scalar>
        <scalar title="mullikenCharge" dataType="xsd:string">6.16292</scalar>
      </atom>
      <atom id="a4" elementType="C" x3="0.26774783" y3="-0.71800158" z3="-1.27570665" formalCharge="0">
        <scalar dataType="xsd:string">6</scalar>
        <scalar title="valency" dataType="xsd:string">3.80555</scalar>
        <scalar title="numberOfValenceFreeElectrons" dataType="xsd:string">2.35737</scalar>
        <scalar title="sumOFBondIndices" dataType="xsd:string">3.80555</scalar>
        <scalar title="mullikenCharge" dataType="xsd:string">6.16292</scalar>
      </atom>
      <atom id="a5" elementType="C" x3="-0.14255393" y3="-1.34468936" z3="0.05954336" formalCharge="0">
        <scalar dataType="xsd:string">6</scalar>
        <scalar title="valency" dataType="xsd:string">3.90185</scalar>
        <scalar title="numberOfValenceFreeElectrons" dataType="xsd:string">2.486</scalar>
        <scalar title="sumOFBondIndices" dataType="xsd:string">3.90185</scalar>
        <scalar title="mullikenCharge" dataType="xsd:string">6.38785</scalar>
      </atom>
      <atom id="a6" elementType="H" x3="1.17469756" y3="1.69747813" z3="0.03314593" formalCharge="0">
        <scalar dataType="xsd:string">1</scalar>
        <scalar title="JCH" dataType="xsd:string">[a2; 142.3996 Hz, a3; -1.9756 Hz, a4; 0.0948 Hz, a5; -0.1638 Hz]</scalar>
        <scalar title="valency" dataType="xsd:string">0.94048</scalar>
        <scalar title="numberOfValenceFreeElectrons" dataType="xsd:string">-0.07439</scalar>
        <scalar title="sumOFBondIndices" dataType="xsd:string">0.94048</scalar>
        <scalar title="mullikenCharge" dataType="xsd:string">0.86609</scalar>
        <scalar title="Exp1JCH" dataType="xsd:string">142.1</scalar>
        <scalar title="NWCHEM_1JCH" dataType="xsd:string">142.3996</scalar>
        <scalar title="avgNWChem1JCH" dataType="xsd:string">142.71405</scalar>
      </atom>
      <atom id="a7" elementType="H" x3="-0.50276835" y3="2.17388419" z3="0.34914196" formalCharge="0">
        <scalar dataType="xsd:string">1</scalar>
        <scalar title="JCH" dataType="xsd:string">[a2; 143.0285 Hz, a3; -1.9374 Hz, a4; 8.1265 Hz, a5; 3.4845 Hz]</scalar>
        <scalar title="valency" dataType="xsd:string">0.94924</scalar>
        <scalar title="numberOfValenceFreeElectrons" dataType="xsd:string">-0.09282</scalar>
        <scalar title="sumOFBondIndices" dataType="xsd:string">0.94924</scalar>
        <scalar title="mullikenCharge" dataType="xsd:string">0.85642</scalar>
        <scalar title="Exp1JCH" dataType="xsd:string">142.1</scalar>
        <scalar title="NWCHEM_1JCH" dataType="xsd:string">143.0285</scalar>
        <scalar title="avgNWChem1JCH" dataType="xsd:string">142.71405</scalar>
      </atom>
      <atom id="a8" elementType="H" x3="-1.35858883" y3="0.70419206" z3="-1.35789203" formalCharge="0">
        <scalar dataType="xsd:string">1</scalar>
        <scalar title="JCH" dataType="xsd:string">[a2; -3.6116 Hz, a3; 128.3915 Hz, a4; -3.2905 Hz, a5; 1.6119 Hz]</scalar>
        <scalar title="valency" dataType="xsd:string">0.96367</scalar>
        <scalar title="numberOfValenceFreeElectrons" dataType="xsd:string">-0.06899</scalar>
        <scalar title="sumOFBondIndices" dataType="xsd:string">0.96367</scalar>
        <scalar title="mullikenCharge" dataType="xsd:string">0.89468</scalar>
        <scalar title="Exp1JCH" dataType="xsd:string">126.3</scalar>
        <scalar title="NWCHEM_1JCH" dataType="xsd:string">128.3915</scalar>
        <scalar title="avgNWChem1JCH" dataType="xsd:string">128.91355</scalar>
      </atom>
      <atom id="a9" elementType="H" x3="0.12001927" y3="1.2987098" z3="-2.11748208" formalCharge="0">
        <scalar dataType="xsd:string">1</scalar>
        <scalar title="JCH" dataType="xsd:string">[a2; 1.3487 Hz, a3; 129.4356 Hz, a4; -0.8951 Hz, a5; 11.3836 Hz]</scalar>
        <scalar title="valency" dataType="xsd:string">0.96683</scalar>
        <scalar title="numberOfValenceFreeElectrons" dataType="xsd:string">-0.08189</scalar>
        <scalar title="sumOFBondIndices" dataType="xsd:string">0.96683</scalar>
        <scalar title="mullikenCharge" dataType="xsd:string">0.88494</scalar>
        <scalar title="Exp1JCH" dataType="xsd:string">126.3</scalar>
        <scalar title="NWCHEM_1JCH" dataType="xsd:string">129.4356</scalar>
        <scalar title="avgNWChem1JCH" dataType="xsd:string">128.91355</scalar>
      </atom>
      <atom id="a10" elementType="H" x3="1.35858883" y3="-0.70419206" z3="-1.35789203" formalCharge="0">
        <scalar dataType="xsd:string">1</scalar>
        <scalar title="JCH" dataType="xsd:string">[a2; 1.6119 Hz, a3; -3.2905 Hz, a4; 128.3915 Hz, a5; -3.6116 Hz]</scalar>
        <scalar title="valency" dataType="xsd:string">0.96367</scalar>
        <scalar title="numberOfValenceFreeElectrons" dataType="xsd:string">-0.06899</scalar>
        <scalar title="sumOFBondIndices" dataType="xsd:string">0.96367</scalar>
        <scalar title="mullikenCharge" dataType="xsd:string">0.89468</scalar>
        <scalar title="Exp1JCH" dataType="xsd:string">126.3</scalar>
        <scalar title="NWCHEM_1JCH" dataType="xsd:string">128.3915</scalar>
        <scalar title="avgNWChem1JCH" dataType="xsd:string">128.91355</scalar>
      </atom>
      <atom id="a11" elementType="H" x3="-0.12001927" y3="-1.2987098" z3="-2.11748208" formalCharge="0">
        <scalar dataType="xsd:string">1</scalar>
        <scalar title="JCH" dataType="xsd:string">[a2; 11.3836 Hz, a3; -0.8951 Hz, a4; 129.4356 Hz, a5; 1.3487 Hz]</scalar>
        <scalar title="valency" dataType="xsd:string">0.96683</scalar>
        <scalar title="numberOfValenceFreeElectrons" dataType="xsd:string">-0.08189</scalar>
        <scalar title="sumOFBondIndices" dataType="xsd:string">0.96683</scalar>
        <scalar title="mullikenCharge" dataType="xsd:string">0.88494</scalar>
        <scalar title="Exp1JCH" dataType="xsd:string">126.3</scalar>
        <scalar title="NWCHEM_1JCH" dataType="xsd:string">129.4356</scalar>
        <scalar title="avgNWChem1JCH" dataType="xsd:string">128.91355</scalar>
      </atom>
      <atom id="a12" elementType="H" x3="0.50276835" y3="-2.17388419" z3="0.34914196" formalCharge="0">
        <scalar dataType="xsd:string">1</scalar>
        <scalar title="JCH" dataType="xsd:string">[a2; 3.4845 Hz, a3; 8.1265 Hz, a4; -1.9374 Hz, a5; 143.0285 Hz]</scalar>
        <scalar title="valency" dataType="xsd:string">0.94924</scalar>
        <scalar title="numberOfValenceFreeElectrons" dataType="xsd:string">-0.09282</scalar>
        <scalar title="sumOFBondIndices" dataType="xsd:string">0.94924</scalar>
        <scalar title="mullikenCharge" dataType="xsd:string">0.85642</scalar>
        <scalar title="Exp1JCH" dataType="xsd:string">142.1</scalar>
        <scalar title="NWCHEM_1JCH" dataType="xsd:string">143.0285</scalar>
        <scalar title="avgNWChem1JCH" dataType="xsd:string">142.71405</scalar>
      </atom>
      <atom id="a13" elementType="H" x3="-1.17469756" y3="-1.69747813" z3="0.03314593" formalCharge="0">
        <scalar dataType="xsd:string">1</scalar>
        <scalar title="JCH" dataType="xsd:string">[a2; -0.1638 Hz, a3; 0.0948 Hz, a4; -1.9756 Hz, a5; 142.3996 Hz]</scalar>
        <scalar title="valency" dataType="xsd:string">0.94048</scalar>
        <scalar title="numberOfValenceFreeElectrons" dataType="xsd:string">-0.07439</scalar>
        <scalar title="sumOFBondIndices" dataType="xsd:string">0.94048</scalar>
        <scalar title="mullikenCharge" dataType="xsd:string">0.86609</scalar>
        <scalar title="Exp1JCH" dataType="xsd:string">142.1</scalar>
        <scalar title="NWCHEM_1JCH" dataType="xsd:string">142.3996</scalar>
        <scalar title="avgNWChem1JCH" dataType="xsd:string">142.71405</scalar>
      </atom>
    </atomArray>
    <bondArray>
      <bond id="a1_a2" atomRefs2="a1 a2" order="S"/>
      <bond id="a1_a5" atomRefs2="a1 a5" order="S"/>
      <bond id="a2_a3" atomRefs2="a2 a3" order="S"/>
      <bond id="a2_a6" atomRefs2="a2 a6" order="S"/>
      <bond id="a2_a7" atomRefs2="a2 a7" order="S"/>
      <bond id="a3_a4" atomRefs2="a3 a4" order="S"/>
      <bond id="a3_a8" atomRefs2="a3 a8" order="S"/>
      <bond id="a3_a9" atomRefs2="a3 a9" order="S"/>
      <bond id="a4_a5" atomRefs2="a4 a5" order="S"/>
      <bond id="a4_a10" atomRefs2="a4 a10" order="S"/>
      <bond id="a4_a11" atomRefs2="a4 a11" order="S"/>
      <bond id="a5_a12" atomRefs2="a5 a12" order="S"/>
      <bond id="a5_a13" atomRefs2="a5 a13" order="S"/>
    </bondArray>
  </molecule>
  <molecule id="156_NWChem_1JCH_mulliken">
    <atomArray>
      <atom id="a1" elementType="N" x3="3.0906E-4" y3="1.08185411" z3="0.0" formalCharge="0">
        <scalar title="valency" dataType="xsd:string">3.32819</scalar>
        <scalar title="numberOfValenceFreeElectrons" dataType="xsd:string">3.7603</scalar>
        <scalar title="sumOFBondIndices" dataType="xsd:string">3.32819</scalar>
        <scalar title="mullikenCharge" dataType="xsd:string">7.08849</scalar>
      </atom>
      <atom id="a2" elementType="N" x3="-1.14597232" y3="0.36330701" z3="0.0" formalCharge="0">
        <scalar dataType="xsd:string">7</scalar>
        <scalar title="valency" dataType="xsd:string">2.90245</scalar>
        <scalar title="numberOfValenceFreeElectrons" dataType="xsd:string">4.32721</scalar>
        <scalar title="sumOFBondIndices" dataType="xsd:string">2.90245</scalar>
        <scalar title="mullikenCharge" dataType="xsd:string">7.22966</scalar>
      </atom>
      <atom id="a3" elementType="C" x3="-0.73699206" y3="-0.90347579" z3="0.0" formalCharge="0">
        <scalar dataType="xsd:string">6</scalar>
        <scalar title="valency" dataType="xsd:string">3.97717</scalar>
        <scalar title="numberOfValenceFreeElectrons" dataType="xsd:string">2.03412</scalar>
        <scalar title="sumOFBondIndices" dataType="xsd:string">3.97717</scalar>
        <scalar title="mullikenCharge" dataType="xsd:string">6.011290000000001</scalar>
      </atom>
      <atom id="a4" elementType="C" x3="0.67176729" y3="-1.00187711" z3="0.0" formalCharge="0">
        <scalar dataType="xsd:string">6</scalar>
        <scalar title="valency" dataType="xsd:string">3.91241</scalar>
        <scalar title="numberOfValenceFreeElectrons" dataType="xsd:string">2.28644</scalar>
        <scalar title="sumOFBondIndices" dataType="xsd:string">3.91241</scalar>
        <scalar title="mullikenCharge" dataType="xsd:string">6.19885</scalar>
      </atom>
      <atom id="a5" elementType="C" x3="1.11365815" y3="0.30389844" z3="0.0" formalCharge="0">
        <scalar dataType="xsd:string">6</scalar>
        <scalar title="valency" dataType="xsd:string">3.85581</scalar>
        <scalar title="numberOfValenceFreeElectrons" dataType="xsd:string">2.16486</scalar>
        <scalar title="sumOFBondIndices" dataType="xsd:string">3.85581</scalar>
        <scalar title="mullikenCharge" dataType="xsd:string">6.02067</scalar>
      </atom>
      <atom id="a6" elementType="H" x3="-0.05483294" y3="2.08715068" z3="0.0" formalCharge="0">
        <scalar dataType="xsd:string">1</scalar>
        <scalar title="JCH" dataType="xsd:string">[a3; 10.7218 Hz, a4; 5.5773 Hz, a5; 10.1420 Hz]</scalar>
        <scalar title="valency" dataType="xsd:string">0.92709</scalar>
        <scalar title="numberOfValenceFreeElectrons" dataType="xsd:string">-0.16869</scalar>
        <scalar title="sumOFBondIndices" dataType="xsd:string">0.92709</scalar>
        <scalar title="mullikenCharge" dataType="xsd:string">0.7584</scalar>
        <scalar title="NWCHEM_1JCH" dataType="xsd:string"/>
        <scalar title="avgNWChem1JCH" dataType="xsd:string"/>
      </atom>
      <atom id="a7" elementType="H" x3="-1.46758466" y3="-1.69723244" z3="0.0" formalCharge="0">
        <scalar dataType="xsd:string">1</scalar>
        <scalar title="JCH" dataType="xsd:string">[a3; 188.5125 Hz, a4; 11.4774 Hz, a5; 4.9323 Hz]</scalar>
        <scalar title="valency" dataType="xsd:string">0.98133</scalar>
        <scalar title="numberOfValenceFreeElectrons" dataType="xsd:string">-0.08346</scalar>
        <scalar title="sumOFBondIndices" dataType="xsd:string">0.98133</scalar>
        <scalar title="mullikenCharge" dataType="xsd:string">0.8978700000000001</scalar>
        <scalar title="Exp1JCH" dataType="xsd:string">185.5</scalar>
        <scalar title="NWCHEM_1JCH" dataType="xsd:string">188.5125</scalar>
        <scalar title="avgNWChem1JCH" dataType="xsd:string">188.5125</scalar>
      </atom>
      <atom id="a8" elementType="H" x3="1.2758095" y3="-1.89305432" z3="0.0" formalCharge="0">
        <scalar dataType="xsd:string">1</scalar>
        <scalar title="JCH" dataType="xsd:string">[a3; 6.0907 Hz, a4; 178.0606 Hz, a5; 9.1411 Hz]</scalar>
        <scalar title="valency" dataType="xsd:string">0.98628</scalar>
        <scalar title="numberOfValenceFreeElectrons" dataType="xsd:string">-0.08352</scalar>
        <scalar title="sumOFBondIndices" dataType="xsd:string">0.98628</scalar>
        <scalar title="mullikenCharge" dataType="xsd:string">0.90276</scalar>
        <scalar title="Exp1JCH" dataType="xsd:string">176.7</scalar>
        <scalar title="NWCHEM_1JCH" dataType="xsd:string">178.0606</scalar>
        <scalar title="avgNWChem1JCH" dataType="xsd:string">178.0606</scalar>
      </atom>
      <atom id="a9" elementType="H" x3="2.10469737" y3="0.72659535" z3="0.0" formalCharge="0">
        <scalar dataType="xsd:string">1</scalar>
        <scalar title="JCH" dataType="xsd:string">[a3; 8.0498 Hz, a4; 7.9386 Hz, a5; 187.1737 Hz]</scalar>
        <scalar title="valency" dataType="xsd:string">0.98175</scalar>
        <scalar title="numberOfValenceFreeElectrons" dataType="xsd:string">-0.08973</scalar>
        <scalar title="sumOFBondIndices" dataType="xsd:string">0.98175</scalar>
        <scalar title="mullikenCharge" dataType="xsd:string">0.89202</scalar>
        <scalar title="Exp1JCH" dataType="xsd:string">185.5</scalar>
        <scalar title="NWCHEM_1JCH" dataType="xsd:string">187.1737</scalar>
        <scalar title="avgNWChem1JCH" dataType="xsd:string">187.1737</scalar>
      </atom>
    </atomArray>
    <bondArray>
      <bond id="a1_a2" atomRefs2="a1 a2" order="S"/>
      <bond id="a1_a5" atomRefs2="a1 a5" order="S"/>
      <bond id="a1_a6" atomRefs2="a1 a6" order="S"/>
      <bond id="a2_a3" atomRefs2="a2 a3" order="D"/>
      <bond id="a3_a4" atomRefs2="a3 a4" order="S"/>
      <bond id="a3_a7" atomRefs2="a3 a7" order="S"/>
      <bond id="a4_a5" atomRefs2="a4 a5" order="D"/>
      <bond id="a4_a8" atomRefs2="a4 a8" order="S"/>
      <bond id="a5_a9" atomRefs2="a5 a9" order="S"/>
    </bondArray>
  </molecule>
  <molecule id="138_NWChem_1JCH_mulliken">
    <atomArray>
      <atom id="a1" elementType="C" x3="-0.01058405" y3="1.05398303" z3="-1.40312228" formalCharge="0">
        <scalar title="valency" dataType="xsd:string">3.91332</scalar>
        <scalar title="numberOfValenceFreeElectrons" dataType="xsd:string">2.26776</scalar>
        <scalar title="sumOFBondIndices" dataType="xsd:string">3.91332</scalar>
        <scalar title="mullikenCharge" dataType="xsd:string">6.18108</scalar>
      </atom>
      <atom id="a2" elementType="C" x3="-0.04468825" y3="2.25747401" z3="-0.69725229" formalCharge="0">
        <scalar dataType="xsd:string">6</scalar>
        <scalar title="valency" dataType="xsd:string">3.88311</scalar>
        <scalar title="numberOfValenceFreeElectrons" dataType="xsd:string">2.22778</scalar>
        <scalar title="sumOFBondIndices" dataType="xsd:string">3.88311</scalar>
        <scalar title="mullikenCharge" dataType="xsd:string">6.1108899999999995</scalar>
      </atom>
      <atom id="a3" elementType="C" x3="-0.04468825" y3="2.25747401" z3="0.69725229" formalCharge="0">
        <scalar dataType="xsd:string">6</scalar>
        <scalar title="valency" dataType="xsd:string">3.88311</scalar>
        <scalar title="numberOfValenceFreeElectrons" dataType="xsd:string">2.22778</scalar>
        <scalar title="sumOFBondIndices" dataType="xsd:string">3.88311</scalar>
        <scalar title="mullikenCharge" dataType="xsd:string">6.1108899999999995</scalar>
      </atom>
      <atom id="a4" elementType="C" x3="-0.01058405" y3="1.05398303" z3="1.40312228" formalCharge="0">
        <scalar dataType="xsd:string">6</scalar>
        <scalar title="valency" dataType="xsd:string">3.91332</scalar>
        <scalar title="numberOfValenceFreeElectrons" dataType="xsd:string">2.26776</scalar>
        <scalar title="sumOFBondIndices" dataType="xsd:string">3.91332</scalar>
        <scalar title="mullikenCharge" dataType="xsd:string">6.18108</scalar>
      </atom>
      <atom id="a5" elementType="C" x3="0.0196588" y3="-0.14526938" z3="-0.69950452" formalCharge="0">
        <scalar dataType="xsd:string">6</scalar>
        <scalar title="valency" dataType="xsd:string">3.68475</scalar>
        <scalar title="numberOfValenceFreeElectrons" dataType="xsd:string">2.20054</scalar>
        <scalar title="sumOFBondIndices" dataType="xsd:string">3.68475</scalar>
        <scalar title="mullikenCharge" dataType="xsd:string">5.88529</scalar>
      </atom>
      <atom id="a6" elementType="C" x3="0.07790724" y3="-1.56222665" z3="-1.22944232" formalCharge="0">
        <scalar dataType="xsd:string">6</scalar>
        <scalar title="valency" dataType="xsd:string">3.85717</scalar>
        <scalar title="numberOfValenceFreeElectrons" dataType="xsd:string">2.37855</scalar>
        <scalar title="sumOFBondIndices" dataType="xsd:string">3.85717</scalar>
        <scalar title="mullikenCharge" dataType="xsd:string">6.235720000000001</scalar>
      </atom>
      <atom id="a7" elementType="C" x3="0.0196588" y3="-0.14526938" z3="0.69950452" formalCharge="0">
        <scalar dataType="xsd:string">6</scalar>
        <scalar title="valency" dataType="xsd:string">3.68475</scalar>
        <scalar title="numberOfValenceFreeElectrons" dataType="xsd:string">2.20054</scalar>
        <scalar title="sumOFBondIndices" dataType="xsd:string">3.68475</scalar>
        <scalar title="mullikenCharge" dataType="xsd:string">5.88529</scalar>
      </atom>
      <atom id="a8" elementType="C" x3="0.07790724" y3="-1.56222665" z3="1.22944232" formalCharge="0">
        <scalar dataType="xsd:string">6</scalar>
        <scalar title="valency" dataType="xsd:string">3.85717</scalar>
        <scalar title="numberOfValenceFreeElectrons" dataType="xsd:string">2.37855</scalar>
        <scalar title="sumOFBondIndices" dataType="xsd:string">3.85717</scalar>
        <scalar title="mullikenCharge" dataType="xsd:string">6.235720000000001</scalar>
      </atom>
      <atom id="a9" elementType="C" x3="-0.3208785" y3="-2.41554267" z3="0.0" formalCharge="0">
        <scalar dataType="xsd:string">6</scalar>
        <scalar title="valency" dataType="xsd:string">3.83844</scalar>
        <scalar title="numberOfValenceFreeElectrons" dataType="xsd:string">2.3691</scalar>
        <scalar title="sumOFBondIndices" dataType="xsd:string">3.83844</scalar>
        <scalar title="mullikenCharge" dataType="xsd:string">6.20754</scalar>
      </atom>
      <atom id="a10" elementType="H" x3="-0.01477848" y3="1.05930327" z3="-2.4878225" formalCharge="0">
        <scalar dataType="xsd:string">1</scalar>
        <scalar title="JCH" dataType="xsd:string">[a1; 156.2120 Hz, a2; 1.7461 Hz, a3; 7.2009 Hz, a4; -1.3409 Hz, a5; 1.2678 Hz, a6; 3.1404 Hz, a7; 6.3562 Hz, a8; 0.2304 Hz, a9; -0.2626 Hz]</scalar>
        <scalar title="valency" dataType="xsd:string">0.97944</scalar>
        <scalar title="numberOfValenceFreeElectrons" dataType="xsd:string">-0.07924</scalar>
        <scalar title="sumOFBondIndices" dataType="xsd:string">0.97944</scalar>
        <scalar title="mullikenCharge" dataType="xsd:string">0.9002</scalar>
        <scalar title="Exp1JCH" dataType="xsd:string">155.5</scalar>
        <scalar title="NWCHEM_1JCH" dataType="xsd:string">156.2120</scalar>
        <scalar title="avgNWChem1JCH" dataType="xsd:string">156.212</scalar>
      </atom>
      <atom id="a11" elementType="H" x3="-0.07579324" y3="3.19746139" z3="-1.23561332" formalCharge="0">
        <scalar dataType="xsd:string">1</scalar>
        <scalar title="JCH" dataType="xsd:string">[a1; 2.0589 Hz, a2; 157.6267 Hz, a3; 2.2315 Hz, a4; 8.0723 Hz, a5; 7.7579 Hz, a6; 0.5925 Hz, a7; -1.3686 Hz, a8; 0.5199 Hz, a9; -0.0103 Hz]</scalar>
        <scalar title="valency" dataType="xsd:string">0.97847</scalar>
        <scalar title="numberOfValenceFreeElectrons" dataType="xsd:string">-0.07793</scalar>
        <scalar title="sumOFBondIndices" dataType="xsd:string">0.97847</scalar>
        <scalar title="mullikenCharge" dataType="xsd:string">0.9005399999999999</scalar>
        <scalar title="NWCHEM_1JCH" dataType="xsd:string">157.6267</scalar>
        <scalar title="avgNWChem1JCH" dataType="xsd:string">157.6267</scalar>
      </atom>
      <atom id="a12" elementType="H" x3="-0.07579324" y3="3.19746139" z3="1.23561332" formalCharge="0">
        <scalar dataType="xsd:string">1</scalar>
        <scalar title="JCH" dataType="xsd:string">[a1; 8.0723 Hz, a2; 2.2315 Hz, a3; 157.6267 Hz, a4; 2.0589 Hz, a5; -1.3686 Hz, a6; 0.5199 Hz, a7; 7.7579 Hz, a8; 0.5925 Hz, a9; -0.0103 Hz]</scalar>
        <scalar title="valency" dataType="xsd:string">0.97847</scalar>
        <scalar title="numberOfValenceFreeElectrons" dataType="xsd:string">-0.07793</scalar>
        <scalar title="sumOFBondIndices" dataType="xsd:string">0.97847</scalar>
        <scalar title="mullikenCharge" dataType="xsd:string">0.9005399999999999</scalar>
        <scalar title="NWCHEM_1JCH" dataType="xsd:string">157.6267</scalar>
        <scalar title="avgNWChem1JCH" dataType="xsd:string">157.6267</scalar>
      </atom>
      <atom id="a13" elementType="H" x3="-0.01477848" y3="1.05930327" z3="2.4878225" formalCharge="0">
        <scalar dataType="xsd:string">1</scalar>
        <scalar title="JCH" dataType="xsd:string">[a1; -1.3409 Hz, a2; 7.2009 Hz, a3; 1.7461 Hz, a4; 156.2120 Hz, a5; 6.3562 Hz, a6; 0.2304 Hz, a7; 1.2678 Hz, a8; 3.1404 Hz, a9; -0.2626 Hz]</scalar>
        <scalar title="valency" dataType="xsd:string">0.97944</scalar>
        <scalar title="numberOfValenceFreeElectrons" dataType="xsd:string">-0.07924</scalar>
        <scalar title="sumOFBondIndices" dataType="xsd:string">0.97944</scalar>
        <scalar title="mullikenCharge" dataType="xsd:string">0.9002</scalar>
        <scalar title="Exp1JCH" dataType="xsd:string">155.5</scalar>
        <scalar title="NWCHEM_1JCH" dataType="xsd:string">156.2120</scalar>
        <scalar title="avgNWChem1JCH" dataType="xsd:string">156.212</scalar>
      </atom>
      <atom id="a14" elementType="H" x3="1.0974468" y3="-1.79996853" z3="-1.55649132" formalCharge="0">
        <scalar dataType="xsd:string">1</scalar>
        <scalar title="JCH" dataType="xsd:string">[a1; 1.8604 Hz, a2; -1.8875 Hz, a3; 1.5042 Hz, a4; -1.6173 Hz, a5; -5.2724 Hz, a6; 126.0853 Hz, a7; 1.8244 Hz, a8; -0.5410 Hz, a9; -2.3774 Hz]</scalar>
        <scalar title="valency" dataType="xsd:string">0.96505</scalar>
        <scalar title="numberOfValenceFreeElectrons" dataType="xsd:string">-0.07025</scalar>
        <scalar title="sumOFBondIndices" dataType="xsd:string">0.96505</scalar>
        <scalar title="mullikenCharge" dataType="xsd:string">0.8947999999999999</scalar>
        <scalar title="Exp1JCH" dataType="xsd:string">127</scalar>
        <scalar title="NWCHEM_1JCH" dataType="xsd:string">126.0853</scalar>
        <scalar title="avgNWChem1JCH" dataType="xsd:string">128.9094</scalar>
      </atom>
      <atom id="a15" elementType="H" x3="-0.57705344" y3="-1.72649657" z3="-2.08852849" formalCharge="0">
        <scalar dataType="xsd:string">1</scalar>
        <scalar title="JCH" dataType="xsd:string">[a1; 2.2328 Hz, a2; -0.9600 Hz, a3; 0.6917 Hz, a4; -0.6673 Hz, a5; -3.2756 Hz, a6; 131.7335 Hz, a7; 5.1363 Hz, a8; 6.6732 Hz, a9; -1.9546 Hz]</scalar>
        <scalar title="valency" dataType="xsd:string">0.97274</scalar>
        <scalar title="numberOfValenceFreeElectrons" dataType="xsd:string">-0.0802</scalar>
        <scalar title="sumOFBondIndices" dataType="xsd:string">0.97274</scalar>
        <scalar title="mullikenCharge" dataType="xsd:string">0.8925400000000001</scalar>
        <scalar title="Exp1JCH" dataType="xsd:string">127</scalar>
        <scalar title="NWCHEM_1JCH" dataType="xsd:string">131.7335</scalar>
        <scalar title="avgNWChem1JCH" dataType="xsd:string">128.9094</scalar>
      </atom>
      <atom id="a16" elementType="H" x3="-0.57705344" y3="-1.72649657" z3="2.08852849" formalCharge="0">
        <scalar dataType="xsd:string">1</scalar>
        <scalar title="JCH" dataType="xsd:string">[a1; -0.6673 Hz, a2; 0.6917 Hz, a3; -0.9600 Hz, a4; 2.2328 Hz, a5; 5.1363 Hz, a6; 6.6732 Hz, a7; -3.2756 Hz, a8; 131.7335 Hz, a9; -1.9546 Hz]</scalar>
        <scalar title="valency" dataType="xsd:string">0.97274</scalar>
        <scalar title="numberOfValenceFreeElectrons" dataType="xsd:string">-0.0802</scalar>
        <scalar title="sumOFBondIndices" dataType="xsd:string">0.97274</scalar>
        <scalar title="mullikenCharge" dataType="xsd:string">0.8925400000000001</scalar>
        <scalar title="Exp1JCH" dataType="xsd:string">127</scalar>
        <scalar title="NWCHEM_1JCH" dataType="xsd:string">131.7335</scalar>
        <scalar title="avgNWChem1JCH" dataType="xsd:string">128.9094</scalar>
      </atom>
      <atom id="a17" elementType="H" x3="1.0974468" y3="-1.79996853" z3="1.55649132" formalCharge="0">
        <scalar dataType="xsd:string">1</scalar>
        <scalar title="JCH" dataType="xsd:string">[a1; -1.6173 Hz, a2; 1.5042 Hz, a3; -1.8875 Hz, a4; 1.8604 Hz, a5; 1.8244 Hz, a6; -0.5410 Hz, a7; -5.2724 Hz, a8; 126.0853 Hz, a9; -2.3774 Hz]</scalar>
        <scalar title="valency" dataType="xsd:string">0.96505</scalar>
        <scalar title="numberOfValenceFreeElectrons" dataType="xsd:string">-0.07025</scalar>
        <scalar title="sumOFBondIndices" dataType="xsd:string">0.96505</scalar>
        <scalar title="mullikenCharge" dataType="xsd:string">0.8947999999999999</scalar>
        <scalar title="Exp1JCH" dataType="xsd:string">127</scalar>
        <scalar title="NWCHEM_1JCH" dataType="xsd:string">126.0853</scalar>
        <scalar title="avgNWChem1JCH" dataType="xsd:string">128.9094</scalar>
      </atom>
      <atom id="a18" elementType="H" x3="-1.40411285" y3="-2.56355596" z3="0.0" formalCharge="0">
        <scalar dataType="xsd:string">1</scalar>
        <scalar title="JCH" dataType="xsd:string">[a1; -0.2400 Hz, a2; -0.1051 Hz, a3; -0.1051 Hz, a4; -0.2400 Hz, a5; -0.0192 Hz, a6; -3.2557 Hz, a7; -0.0192 Hz, a8; -3.2557 Hz, a9; 127.1848 Hz]</scalar>
        <scalar title="valency" dataType="xsd:string">0.9707</scalar>
        <scalar title="numberOfValenceFreeElectrons" dataType="xsd:string">-0.07679</scalar>
        <scalar title="sumOFBondIndices" dataType="xsd:string">0.9707</scalar>
        <scalar title="mullikenCharge" dataType="xsd:string">0.89391</scalar>
        <scalar title="NWCHEM_1JCH" dataType="xsd:string">127.1848</scalar>
        <scalar title="avgNWChem1JCH" dataType="xsd:string">127.1848</scalar>
      </atom>
      <atom id="a19" elementType="H" x3="0.1449097" y3="-3.40251097" z3="0.0" formalCharge="0">
        <scalar dataType="xsd:string">1</scalar>
        <scalar title="JCH" dataType="xsd:string">[a1; 0.3123 Hz, a2; 0.3701 Hz, a3; 0.3701 Hz, a4; 0.3123 Hz, a5; 6.9500 Hz, a6; -1.0788 Hz, a7; 6.9500 Hz, a8; -1.0788 Hz, a9; 131.3563 Hz]</scalar>
        <scalar title="valency" dataType="xsd:string">0.97437</scalar>
        <scalar title="numberOfValenceFreeElectrons" dataType="xsd:string">-0.07795</scalar>
        <scalar title="sumOFBondIndices" dataType="xsd:string">0.97437</scalar>
        <scalar title="mullikenCharge" dataType="xsd:string">0.89642</scalar>
        <scalar title="NWCHEM_1JCH" dataType="xsd:string">131.3563</scalar>
        <scalar title="avgNWChem1JCH" dataType="xsd:string">131.3563</scalar>
      </atom>
    </atomArray>
    <bondArray>
      <bond id="a1_a2" atomRefs2="a1 a2" order="D"/>
      <bond id="a1_a5" atomRefs2="a1 a5" order="S"/>
      <bond id="a1_a10" atomRefs2="a1 a10" order="S"/>
      <bond id="a2_a3" atomRefs2="a2 a3" order="S"/>
      <bond id="a2_a11" atomRefs2="a2 a11" order="S"/>
      <bond id="a3_a4" atomRefs2="a3 a4" order="D"/>
      <bond id="a3_a12" atomRefs2="a3 a12" order="S"/>
      <bond id="a4_a7" atomRefs2="a4 a7" order="S"/>
      <bond id="a4_a13" atomRefs2="a4 a13" order="S"/>
      <bond id="a5_a6" atomRefs2="a5 a6" order="S"/>
      <bond id="a5_a7" atomRefs2="a5 a7" order="D"/>
      <bond id="a6_a9" atomRefs2="a6 a9" order="S"/>
      <bond id="a6_a14" atomRefs2="a6 a14" order="S"/>
      <bond id="a6_a15" atomRefs2="a6 a15" order="S"/>
      <bond id="a7_a8" atomRefs2="a7 a8" order="S"/>
      <bond id="a8_a9" atomRefs2="a8 a9" order="S"/>
      <bond id="a8_a16" atomRefs2="a8 a16" order="S"/>
      <bond id="a8_a17" atomRefs2="a8 a17" order="S"/>
      <bond id="a9_a18" atomRefs2="a9 a18" order="S"/>
      <bond id="a9_a19" atomRefs2="a9 a19" order="S"/>
    </bondArray>
  </molecule>
  <molecule id="27_NWChem_1JCH_mulliken">
    <atomArray>
      <atom id="a1" elementType="C" x3="-0.96435002" y3="0.28982041" z3="-0.91521629" formalCharge="0">
        <scalar title="valency" dataType="xsd:string">3.73029</scalar>
        <scalar title="numberOfValenceFreeElectrons" dataType="xsd:string">2.37792</scalar>
        <scalar title="sumOFBondIndices" dataType="xsd:string">3.73029</scalar>
        <scalar title="mullikenCharge" dataType="xsd:string">6.10821</scalar>
      </atom>
      <atom id="a2" elementType="C" x3="-0.07391256" y3="-1.00483045" z3="-0.91471743" formalCharge="0">
        <scalar dataType="xsd:string">6</scalar>
        <scalar title="valency" dataType="xsd:string">3.73032</scalar>
        <scalar title="numberOfValenceFreeElectrons" dataType="xsd:string">2.37795</scalar>
        <scalar title="sumOFBondIndices" dataType="xsd:string">3.73032</scalar>
        <scalar title="mullikenCharge" dataType="xsd:string">6.108269999999999</scalar>
      </atom>
      <atom id="a3" elementType="C" x3="-1.19929902" y3="0.12892837" z3="0.63007747" formalCharge="0">
        <scalar dataType="xsd:string">6</scalar>
        <scalar title="valency" dataType="xsd:string">3.73033</scalar>
        <scalar title="numberOfValenceFreeElectrons" dataType="xsd:string">2.37795</scalar>
        <scalar title="sumOFBondIndices" dataType="xsd:string">3.73033</scalar>
        <scalar title="mullikenCharge" dataType="xsd:string">6.10828</scalar>
      </atom>
      <atom id="a4" elementType="C" x3="-0.30873711" y3="-1.16577102" z3="0.63067663" formalCharge="0">
        <scalar dataType="xsd:string">6</scalar>
        <scalar title="valency" dataType="xsd:string">3.73034</scalar>
        <scalar title="numberOfValenceFreeElectrons" dataType="xsd:string">2.37798</scalar>
        <scalar title="sumOFBondIndices" dataType="xsd:string">3.73034</scalar>
        <scalar title="mullikenCharge" dataType="xsd:string">6.10832</scalar>
      </atom>
      <atom id="a5" elementType="C" x3="0.30873711" y3="1.16577102" z3="-0.63067663" formalCharge="0">
        <scalar dataType="xsd:string">6</scalar>
        <scalar title="valency" dataType="xsd:string">3.73034</scalar>
        <scalar title="numberOfValenceFreeElectrons" dataType="xsd:string">2.37798</scalar>
        <scalar title="sumOFBondIndices" dataType="xsd:string">3.73034</scalar>
        <scalar title="mullikenCharge" dataType="xsd:string">6.10832</scalar>
      </atom>
      <atom id="a6" elementType="C" x3="1.19929902" y3="-0.12892837" z3="-0.63007747" formalCharge="0">
        <scalar dataType="xsd:string">6</scalar>
        <scalar title="valency" dataType="xsd:string">3.73033</scalar>
        <scalar title="numberOfValenceFreeElectrons" dataType="xsd:string">2.37795</scalar>
        <scalar title="sumOFBondIndices" dataType="xsd:string">3.73033</scalar>
        <scalar title="mullikenCharge" dataType="xsd:string">6.10828</scalar>
      </atom>
      <atom id="a7" elementType="C" x3="0.07391256" y3="1.00483045" z3="0.91471743" formalCharge="0">
        <scalar dataType="xsd:string">6</scalar>
        <scalar title="valency" dataType="xsd:string">3.73032</scalar>
        <scalar title="numberOfValenceFreeElectrons" dataType="xsd:string">2.37795</scalar>
        <scalar title="sumOFBondIndices" dataType="xsd:string">3.73032</scalar>
        <scalar title="mullikenCharge" dataType="xsd:string">6.108269999999999</scalar>
      </atom>
      <atom id="a8" elementType="C" x3="0.96435002" y3="-0.28982041" z3="0.91521629" formalCharge="0">
        <scalar dataType="xsd:string">6</scalar>
        <scalar title="valency" dataType="xsd:string">3.73029</scalar>
        <scalar title="numberOfValenceFreeElectrons" dataType="xsd:string">2.37792</scalar>
        <scalar title="sumOFBondIndices" dataType="xsd:string">3.73029</scalar>
        <scalar title="mullikenCharge" dataType="xsd:string">6.10821</scalar>
      </atom>
      <atom id="a9" elementType="H" x3="-1.73569815" y3="0.52154108" z3="-1.64729978" formalCharge="0">
        <scalar dataType="xsd:string">1</scalar>
        <scalar title="JCH" dataType="xsd:string">[a1; 154.9931 Hz, a2; -2.1131 Hz, a3; -2.1125 Hz, a4; 3.9225 Hz, a5; -2.1106 Hz, a6; 3.9232 Hz, a7; 3.9239 Hz, a8; -0.8055 Hz]</scalar>
        <scalar title="valency" dataType="xsd:string">0.98039</scalar>
        <scalar title="numberOfValenceFreeElectrons" dataType="xsd:string">-0.08867</scalar>
        <scalar title="sumOFBondIndices" dataType="xsd:string">0.98039</scalar>
        <scalar title="mullikenCharge" dataType="xsd:string">0.89172</scalar>
        <scalar title="Exp1JCH" dataType="xsd:string">153.8</scalar>
        <scalar title="NWCHEM_1JCH" dataType="xsd:string">154.9931</scalar>
        <scalar title="avgNWChem1JCH" dataType="xsd:string">155.01584999999997</scalar>
      </atom>
      <atom id="a10" elementType="H" x3="-0.13307236" y3="-1.8084009" z3="-1.64641465" formalCharge="0">
        <scalar dataType="xsd:string">1</scalar>
        <scalar title="JCH" dataType="xsd:string">[a1; -2.1128 Hz, a2; 155.0171 Hz, a3; 3.9224 Hz, a4; -2.1105 Hz, a5; 3.9210 Hz, a6; -2.1119 Hz, a7; -0.8023 Hz, a8; 3.9227 Hz]</scalar>
        <scalar title="valency" dataType="xsd:string">0.98039</scalar>
        <scalar title="numberOfValenceFreeElectrons" dataType="xsd:string">-0.08867</scalar>
        <scalar title="sumOFBondIndices" dataType="xsd:string">0.98039</scalar>
        <scalar title="mullikenCharge" dataType="xsd:string">0.89172</scalar>
        <scalar title="Exp1JCH" dataType="xsd:string">153.8</scalar>
        <scalar title="NWCHEM_1JCH" dataType="xsd:string">155.0171</scalar>
        <scalar title="avgNWChem1JCH" dataType="xsd:string">155.01584999999997</scalar>
      </atom>
      <atom id="a11" elementType="H" x3="-2.15844683" y3="0.23214029" z3="1.13404877" formalCharge="0">
        <scalar dataType="xsd:string">1</scalar>
        <scalar title="JCH" dataType="xsd:string">[a1; -2.1119 Hz, a2; 3.9221 Hz, a3; 155.0222 Hz, a4; -2.1102 Hz, a5; 3.9209 Hz, a6; -0.8013 Hz, a7; -2.1131 Hz, a8; 3.9225 Hz]</scalar>
        <scalar title="valency" dataType="xsd:string">0.98039</scalar>
        <scalar title="numberOfValenceFreeElectrons" dataType="xsd:string">-0.08866</scalar>
        <scalar title="sumOFBondIndices" dataType="xsd:string">0.98039</scalar>
        <scalar title="mullikenCharge" dataType="xsd:string">0.89173</scalar>
        <scalar title="Exp1JCH" dataType="xsd:string">153.8</scalar>
        <scalar title="NWCHEM_1JCH" dataType="xsd:string">155.0222</scalar>
        <scalar title="avgNWChem1JCH" dataType="xsd:string">155.01584999999997</scalar>
      </atom>
      <atom id="a12" elementType="H" x3="-0.55561064" y3="-2.09805968" z3="1.13514537" formalCharge="0">
        <scalar dataType="xsd:string">1</scalar>
        <scalar title="JCH" dataType="xsd:string">[a1; 3.9218 Hz, a2; -2.1115 Hz, a3; -2.1116 Hz, a4; 155.0310 Hz, a5; -0.7999 Hz, a6; 3.9215 Hz, a7; 3.9221 Hz, a8; -2.1121 Hz]</scalar>
        <scalar title="valency" dataType="xsd:string">0.98039</scalar>
        <scalar title="numberOfValenceFreeElectrons" dataType="xsd:string">-0.08866</scalar>
        <scalar title="sumOFBondIndices" dataType="xsd:string">0.98039</scalar>
        <scalar title="mullikenCharge" dataType="xsd:string">0.89173</scalar>
        <scalar title="Exp1JCH" dataType="xsd:string">153.8</scalar>
        <scalar title="NWCHEM_1JCH" dataType="xsd:string">155.0310</scalar>
        <scalar title="avgNWChem1JCH" dataType="xsd:string">155.01584999999997</scalar>
      </atom>
      <atom id="a13" elementType="H" x3="0.55561064" y3="2.09805968" z3="-1.13514537" formalCharge="0">
        <scalar dataType="xsd:string">1</scalar>
        <scalar title="JCH" dataType="xsd:string">[a1; -2.1121 Hz, a2; 3.9221 Hz, a3; 3.9215 Hz, a4; -0.7999 Hz, a5; 155.0310 Hz, a6; -2.1116 Hz, a7; -2.1115 Hz, a8; 3.9218 Hz]</scalar>
        <scalar title="valency" dataType="xsd:string">0.98039</scalar>
        <scalar title="numberOfValenceFreeElectrons" dataType="xsd:string">-0.08866</scalar>
        <scalar title="sumOFBondIndices" dataType="xsd:string">0.98039</scalar>
        <scalar title="mullikenCharge" dataType="xsd:string">0.89173</scalar>
        <scalar title="Exp1JCH" dataType="xsd:string">153.8</scalar>
        <scalar title="NWCHEM_1JCH" dataType="xsd:string">155.0310</scalar>
        <scalar title="avgNWChem1JCH" dataType="xsd:string">155.01584999999997</scalar>
      </atom>
      <atom id="a14" elementType="H" x3="2.15844683" y3="-0.23214029" z3="-1.13404877" formalCharge="0">
        <scalar dataType="xsd:string">1</scalar>
        <scalar title="JCH" dataType="xsd:string">[a1; 3.9225 Hz, a2; -2.1131 Hz, a3; -0.8013 Hz, a4; 3.9209 Hz, a5; -2.1102 Hz, a6; 155.0222 Hz, a7; 3.9221 Hz, a8; -2.1119 Hz]</scalar>
        <scalar title="valency" dataType="xsd:string">0.98039</scalar>
        <scalar title="numberOfValenceFreeElectrons" dataType="xsd:string">-0.08866</scalar>
        <scalar title="sumOFBondIndices" dataType="xsd:string">0.98039</scalar>
        <scalar title="mullikenCharge" dataType="xsd:string">0.89173</scalar>
        <scalar title="Exp1JCH" dataType="xsd:string">153.8</scalar>
        <scalar title="NWCHEM_1JCH" dataType="xsd:string">155.0222</scalar>
        <scalar title="avgNWChem1JCH" dataType="xsd:string">155.01584999999997</scalar>
      </atom>
      <atom id="a15" elementType="H" x3="0.13307236" y3="1.8084009" z3="1.64641465" formalCharge="0">
        <scalar dataType="xsd:string">1</scalar>
        <scalar title="JCH" dataType="xsd:string">[a1; 3.9227 Hz, a2; -0.8023 Hz, a3; -2.1119 Hz, a4; 3.9210 Hz, a5; -2.1105 Hz, a6; 3.9224 Hz, a7; 155.0171 Hz, a8; -2.1128 Hz]</scalar>
        <scalar title="valency" dataType="xsd:string">0.98039</scalar>
        <scalar title="numberOfValenceFreeElectrons" dataType="xsd:string">-0.08867</scalar>
        <scalar title="sumOFBondIndices" dataType="xsd:string">0.98039</scalar>
        <scalar title="mullikenCharge" dataType="xsd:string">0.89172</scalar>
        <scalar title="Exp1JCH" dataType="xsd:string">153.8</scalar>
        <scalar title="NWCHEM_1JCH" dataType="xsd:string">155.0171</scalar>
        <scalar title="avgNWChem1JCH" dataType="xsd:string">155.01584999999997</scalar>
      </atom>
      <atom id="a16" elementType="H" x3="1.73569815" y3="-0.52154108" z3="1.64729978" formalCharge="0">
        <scalar dataType="xsd:string">1</scalar>
        <scalar title="JCH" dataType="xsd:string">[a1; -0.8055 Hz, a2; 3.9239 Hz, a3; 3.9232 Hz, a4; -2.1106 Hz, a5; 3.9225 Hz, a6; -2.1125 Hz, a7; -2.1131 Hz, a8; 154.9931 Hz]</scalar>
        <scalar title="valency" dataType="xsd:string">0.98039</scalar>
        <scalar title="numberOfValenceFreeElectrons" dataType="xsd:string">-0.08867</scalar>
        <scalar title="sumOFBondIndices" dataType="xsd:string">0.98039</scalar>
        <scalar title="mullikenCharge" dataType="xsd:string">0.89172</scalar>
        <scalar title="Exp1JCH" dataType="xsd:string">153.8</scalar>
        <scalar title="NWCHEM_1JCH" dataType="xsd:string">154.9931</scalar>
        <scalar title="avgNWChem1JCH" dataType="xsd:string">155.01584999999997</scalar>
      </atom>
    </atomArray>
    <bondArray>
      <bond id="a1_a2" atomRefs2="a1 a2" order="S"/>
      <bond id="a1_a3" atomRefs2="a1 a3" order="S"/>
      <bond id="a1_a5" atomRefs2="a1 a5" order="S"/>
      <bond id="a1_a9" atomRefs2="a1 a9" order="S"/>
      <bond id="a2_a4" atomRefs2="a2 a4" order="S"/>
      <bond id="a2_a6" atomRefs2="a2 a6" order="S"/>
      <bond id="a2_a10" atomRefs2="a2 a10" order="S"/>
      <bond id="a3_a4" atomRefs2="a3 a4" order="S"/>
      <bond id="a3_a7" atomRefs2="a3 a7" order="S"/>
      <bond id="a3_a11" atomRefs2="a3 a11" order="S"/>
      <bond id="a4_a8" atomRefs2="a4 a8" order="S"/>
      <bond id="a4_a12" atomRefs2="a4 a12" order="S"/>
      <bond id="a5_a6" atomRefs2="a5 a6" order="S"/>
      <bond id="a5_a7" atomRefs2="a5 a7" order="S"/>
      <bond id="a5_a13" atomRefs2="a5 a13" order="S"/>
      <bond id="a6_a8" atomRefs2="a6 a8" order="S"/>
      <bond id="a6_a14" atomRefs2="a6 a14" order="S"/>
      <bond id="a7_a8" atomRefs2="a7 a8" order="S"/>
      <bond id="a7_a15" atomRefs2="a7 a15" order="S"/>
      <bond id="a8_a16" atomRefs2="a8 a16" order="S"/>
    </bondArray>
  </molecule>
  <molecule id="120_NWChem_1JCH_mulliken">
    <atomArray>
      <atom id="a1" elementType="C" x3="0.49471551" y3="1.98503831" z3="0.0" formalCharge="0">
        <scalar title="valency" dataType="xsd:string">3.95972</scalar>
        <scalar title="numberOfValenceFreeElectrons" dataType="xsd:string">1.81553</scalar>
        <scalar title="sumOFBondIndices" dataType="xsd:string">3.95972</scalar>
        <scalar title="mullikenCharge" dataType="xsd:string">5.77525</scalar>
      </atom>
      <atom id="a2" elementType="O" x3="-0.34922746" y3="2.86132733" z3="0.0" formalCharge="0">
        <scalar dataType="xsd:string">8</scalar>
        <scalar title="valency" dataType="xsd:string">2.08309</scalar>
        <scalar title="numberOfValenceFreeElectrons" dataType="xsd:string">6.31005</scalar>
        <scalar title="sumOFBondIndices" dataType="xsd:string">2.08309</scalar>
        <scalar title="mullikenCharge" dataType="xsd:string">8.39314</scalar>
      </atom>
      <atom id="a3" elementType="C" x3="0.21039644" y3="0.53407661" z3="0.0" formalCharge="0">
        <scalar dataType="xsd:string">6</scalar>
        <scalar title="valency" dataType="xsd:string">3.69858</scalar>
        <scalar title="numberOfValenceFreeElectrons" dataType="xsd:string">2.23671</scalar>
        <scalar title="sumOFBondIndices" dataType="xsd:string">3.69858</scalar>
        <scalar title="mullikenCharge" dataType="xsd:string">5.93529</scalar>
      </atom>
      <atom id="a4" elementType="C" x3="1.27408007" y3="-0.3732865" z3="0.0" formalCharge="0">
        <scalar dataType="xsd:string">6</scalar>
        <scalar title="valency" dataType="xsd:string">3.8935</scalar>
        <scalar title="numberOfValenceFreeElectrons" dataType="xsd:string">2.24527</scalar>
        <scalar title="sumOFBondIndices" dataType="xsd:string">3.8935</scalar>
        <scalar title="mullikenCharge" dataType="xsd:string">6.13877</scalar>
      </atom>
      <atom id="a5" elementType="C" x3="1.02673253" y3="-1.74239501" z3="0.0" formalCharge="0">
        <scalar dataType="xsd:string">6</scalar>
        <scalar title="valency" dataType="xsd:string">3.89157</scalar>
        <scalar title="numberOfValenceFreeElectrons" dataType="xsd:string">2.2162</scalar>
        <scalar title="sumOFBondIndices" dataType="xsd:string">3.89157</scalar>
        <scalar title="mullikenCharge" dataType="xsd:string">6.10777</scalar>
      </atom>
      <atom id="a6" elementType="C" x3="-0.28687075" y3="-2.20586397" z3="0.0" formalCharge="0">
        <scalar dataType="xsd:string">6</scalar>
        <scalar title="valency" dataType="xsd:string">3.84879</scalar>
        <scalar title="numberOfValenceFreeElectrons" dataType="xsd:string">2.22929</scalar>
        <scalar title="sumOFBondIndices" dataType="xsd:string">3.84879</scalar>
        <scalar title="mullikenCharge" dataType="xsd:string">6.07808</scalar>
      </atom>
      <atom id="a7" elementType="C" x3="-1.35351155" y3="-1.30360224" z3="0.0" formalCharge="0">
        <scalar dataType="xsd:string">6</scalar>
        <scalar title="valency" dataType="xsd:string">3.86613</scalar>
        <scalar title="numberOfValenceFreeElectrons" dataType="xsd:string">2.24208</scalar>
        <scalar title="sumOFBondIndices" dataType="xsd:string">3.86613</scalar>
        <scalar title="mullikenCharge" dataType="xsd:string">6.10821</scalar>
      </atom>
      <atom id="a8" elementType="C" x3="-1.10827849" y3="0.06194987" z3="0.0" formalCharge="0">
        <scalar dataType="xsd:string">6</scalar>
        <scalar title="valency" dataType="xsd:string">3.8823</scalar>
        <scalar title="numberOfValenceFreeElectrons" dataType="xsd:string">2.22028</scalar>
        <scalar title="sumOFBondIndices" dataType="xsd:string">3.8823</scalar>
        <scalar title="mullikenCharge" dataType="xsd:string">6.10258</scalar>
      </atom>
      <atom id="a9" elementType="H" x3="1.57333901" y3="2.24383461" z3="0.0" formalCharge="0">
        <scalar dataType="xsd:string">1</scalar>
        <scalar title="JCH" dataType="xsd:string">[a1; 171.1227 Hz, a3; 25.1795 Hz, a4; 1.5196 Hz, a5; -0.2276 Hz, a6; 0.0705 Hz, a7; 0.9293 Hz, a8; 3.2149 Hz]</scalar>
        <scalar title="valency" dataType="xsd:string">0.96629</scalar>
        <scalar title="numberOfValenceFreeElectrons" dataType="xsd:string">-0.03436</scalar>
        <scalar title="sumOFBondIndices" dataType="xsd:string">0.96629</scalar>
        <scalar title="mullikenCharge" dataType="xsd:string">0.9319299999999999</scalar>
        <scalar title="Exp1JCH" dataType="xsd:string">173.7</scalar>
        <scalar title="NWCHEM_1JCH" dataType="xsd:string">171.1227</scalar>
        <scalar title="avgNWChem1JCH" dataType="xsd:string">171.1227</scalar>
      </atom>
      <atom id="a10" elementType="H" x3="2.29374603" y3="-0.00243778" z3="0.0" formalCharge="0">
        <scalar dataType="xsd:string">1</scalar>
        <scalar title="JCH" dataType="xsd:string">[a1; 6.6912 Hz, a3; 1.0113 Hz, a4; 157.9234 Hz, a5; 1.2501 Hz, a6; 7.4242 Hz, a7; -1.0114 Hz, a8; 6.0029 Hz]</scalar>
        <scalar title="valency" dataType="xsd:string">0.97721</scalar>
        <scalar title="numberOfValenceFreeElectrons" dataType="xsd:string">-0.08374</scalar>
        <scalar title="sumOFBondIndices" dataType="xsd:string">0.97721</scalar>
        <scalar title="mullikenCharge" dataType="xsd:string">0.89347</scalar>
        <scalar title="NWCHEM_1JCH" dataType="xsd:string">157.9234</scalar>
        <scalar title="avgNWChem1JCH" dataType="xsd:string">157.9234</scalar>
      </atom>
      <atom id="a11" elementType="H" x3="1.85131947" y3="-2.44469407" z3="0.0" formalCharge="0">
        <scalar dataType="xsd:string">1</scalar>
        <scalar title="JCH" dataType="xsd:string">[a1; 0.3720 Hz, a3; 6.6835 Hz, a4; 1.9321 Hz, a5; 161.2756 Hz, a6; 1.9575 Hz, a7; 7.5017 Hz, a8; -1.2901 Hz]</scalar>
        <scalar title="valency" dataType="xsd:string">0.97341</scalar>
        <scalar title="numberOfValenceFreeElectrons" dataType="xsd:string">-0.0818</scalar>
        <scalar title="sumOFBondIndices" dataType="xsd:string">0.97341</scalar>
        <scalar title="mullikenCharge" dataType="xsd:string">0.89161</scalar>
        <scalar title="NWCHEM_1JCH" dataType="xsd:string">161.2756</scalar>
        <scalar title="avgNWChem1JCH" dataType="xsd:string">161.2756</scalar>
      </atom>
      <atom id="a12" elementType="H" x3="-0.48254568" y3="-3.2716942" z3="0.0" formalCharge="0">
        <scalar dataType="xsd:string">1</scalar>
        <scalar title="JCH" dataType="xsd:string">[a1; 0.6745 Hz, a3; -1.3291 Hz, a4; 7.8571 Hz, a5; 1.8737 Hz, a6; 159.4513 Hz, a7; 1.8851 Hz, a8; 7.5260 Hz]</scalar>
        <scalar title="valency" dataType="xsd:string">0.97432</scalar>
        <scalar title="numberOfValenceFreeElectrons" dataType="xsd:string">-0.08315</scalar>
        <scalar title="sumOFBondIndices" dataType="xsd:string">0.97432</scalar>
        <scalar title="mullikenCharge" dataType="xsd:string">0.89117</scalar>
        <scalar title="NWCHEM_1JCH" dataType="xsd:string">159.4513</scalar>
        <scalar title="avgNWChem1JCH" dataType="xsd:string">159.4513</scalar>
      </atom>
      <atom id="a13" elementType="H" x3="-2.37247006" y3="-1.67149484" z3="0.0" formalCharge="0">
        <scalar dataType="xsd:string">1</scalar>
        <scalar title="JCH" dataType="xsd:string">[a1; 0.5057 Hz, a3; 7.0736 Hz, a4; -1.3100 Hz, a5; 7.5423 Hz, a6; 2.2666 Hz, a7; 161.1449 Hz, a8; 2.1539 Hz]</scalar>
        <scalar title="valency" dataType="xsd:string">0.97303</scalar>
        <scalar title="numberOfValenceFreeElectrons" dataType="xsd:string">-0.08315</scalar>
        <scalar title="sumOFBondIndices" dataType="xsd:string">0.97303</scalar>
        <scalar title="mullikenCharge" dataType="xsd:string">0.88988</scalar>
        <scalar title="NWCHEM_1JCH" dataType="xsd:string">161.1449</scalar>
        <scalar title="avgNWChem1JCH" dataType="xsd:string">161.1449</scalar>
      </atom>
      <atom id="a14" elementType="H" x3="-1.91870669" y3="0.78046161" z3="0.0" formalCharge="0">
        <scalar dataType="xsd:string">1</scalar>
        <scalar title="JCH" dataType="xsd:string">[a1; 3.7254 Hz, a3; 0.4236 Hz, a4; 6.4035 Hz, a5; -1.0934 Hz, a6; 7.9600 Hz, a7; 1.9196 Hz, a8; 165.3493 Hz]</scalar>
        <scalar title="valency" dataType="xsd:string">0.97208</scalar>
        <scalar title="numberOfValenceFreeElectrons" dataType="xsd:string">-0.10923</scalar>
        <scalar title="sumOFBondIndices" dataType="xsd:string">0.97208</scalar>
        <scalar title="mullikenCharge" dataType="xsd:string">0.8628500000000001</scalar>
        <scalar title="NWCHEM_1JCH" dataType="xsd:string">165.3493</scalar>
        <scalar title="avgNWChem1JCH" dataType="xsd:string">165.3493</scalar>
      </atom>
    </atomArray>
    <bondArray>
      <bond id="a1_a2" atomRefs2="a1 a2" order="D"/>
      <bond id="a1_a3" atomRefs2="a1 a3" order="S"/>
      <bond id="a1_a9" atomRefs2="a1 a9" order="S"/>
      <bond id="a3_a4" atomRefs2="a3 a4" order="D"/>
      <bond id="a3_a8" atomRefs2="a3 a8" order="S"/>
      <bond id="a4_a5" atomRefs2="a4 a5" order="S"/>
      <bond id="a4_a10" atomRefs2="a4 a10" order="S"/>
      <bond id="a5_a6" atomRefs2="a5 a6" order="D"/>
      <bond id="a5_a11" atomRefs2="a5 a11" order="S"/>
      <bond id="a6_a7" atomRefs2="a6 a7" order="S"/>
      <bond id="a6_a12" atomRefs2="a6 a12" order="S"/>
      <bond id="a7_a8" atomRefs2="a7 a8" order="D"/>
      <bond id="a7_a13" atomRefs2="a7 a13" order="S"/>
      <bond id="a8_a14" atomRefs2="a8 a14" order="S"/>
    </bondArray>
  </molecule>
  <molecule id="101_NWChem_1JCH_mulliken">
    <atomArray>
      <atom id="a1" elementType="C" x3="1.06622643" y3="0.0" z3="-0.79983749" formalCharge="0">
        <scalar title="valency" dataType="xsd:string">3.803</scalar>
        <scalar title="numberOfValenceFreeElectrons" dataType="xsd:string">2.39895</scalar>
        <scalar title="sumOFBondIndices" dataType="xsd:string">3.803</scalar>
        <scalar title="mullikenCharge" dataType="xsd:string">6.20195</scalar>
      </atom>
      <atom id="a2" elementType="C" x3="0.0" y3="-1.02338191" z3="-0.26998009" formalCharge="0">
        <scalar dataType="xsd:string">6</scalar>
        <scalar title="valency" dataType="xsd:string">3.76886</scalar>
        <scalar title="numberOfValenceFreeElectrons" dataType="xsd:string">2.32853</scalar>
        <scalar title="sumOFBondIndices" dataType="xsd:string">3.76886</scalar>
        <scalar title="mullikenCharge" dataType="xsd:string">6.097390000000001</scalar>
      </atom>
      <atom id="a3" elementType="C" x3="0.0" y3="-0.6682253" z3="1.224581" formalCharge="0">
        <scalar dataType="xsd:string">6</scalar>
        <scalar title="valency" dataType="xsd:string">3.81808</scalar>
        <scalar title="numberOfValenceFreeElectrons" dataType="xsd:string">2.31552</scalar>
        <scalar title="sumOFBondIndices" dataType="xsd:string">3.81808</scalar>
        <scalar title="mullikenCharge" dataType="xsd:string">6.1335999999999995</scalar>
      </atom>
      <atom id="a4" elementType="C" x3="0.0" y3="0.6682253" z3="1.224581" formalCharge="0">
        <scalar dataType="xsd:string">6</scalar>
        <scalar title="valency" dataType="xsd:string">3.81808</scalar>
        <scalar title="numberOfValenceFreeElectrons" dataType="xsd:string">2.31552</scalar>
        <scalar title="sumOFBondIndices" dataType="xsd:string">3.81808</scalar>
        <scalar title="mullikenCharge" dataType="xsd:string">6.1335999999999995</scalar>
      </atom>
      <atom id="a5" elementType="C" x3="0.0" y3="1.02338191" z3="-0.26998009" formalCharge="0">
        <scalar dataType="xsd:string">6</scalar>
        <scalar title="valency" dataType="xsd:string">3.76886</scalar>
        <scalar title="numberOfValenceFreeElectrons" dataType="xsd:string">2.32853</scalar>
        <scalar title="sumOFBondIndices" dataType="xsd:string">3.76886</scalar>
        <scalar title="mullikenCharge" dataType="xsd:string">6.097390000000001</scalar>
      </atom>
      <atom id="a6" elementType="C" x3="-1.06622643" y3="0.0" z3="-0.79983749" formalCharge="0">
        <scalar dataType="xsd:string">6</scalar>
        <scalar title="valency" dataType="xsd:string">3.803</scalar>
        <scalar title="numberOfValenceFreeElectrons" dataType="xsd:string">2.39895</scalar>
        <scalar title="sumOFBondIndices" dataType="xsd:string">3.803</scalar>
        <scalar title="mullikenCharge" dataType="xsd:string">6.20195</scalar>
      </atom>
      <atom id="a7" elementType="H" x3="1.1620563" y3="0.0" z3="-1.88870315" formalCharge="0">
        <scalar dataType="xsd:string">1</scalar>
        <scalar title="JCH" dataType="xsd:string">[a1; 132.5960 Hz, a2; -0.7324 Hz, a3; 7.0362 Hz, a4; 7.0362 Hz, a5; -0.7324 Hz, a6; 2.5602 Hz]</scalar>
        <scalar title="valency" dataType="xsd:string">0.96953</scalar>
        <scalar title="numberOfValenceFreeElectrons" dataType="xsd:string">-0.0752</scalar>
        <scalar title="sumOFBondIndices" dataType="xsd:string">0.96953</scalar>
        <scalar title="mullikenCharge" dataType="xsd:string">0.89433</scalar>
        <scalar title="Exp1JCH" dataType="xsd:string">132.7</scalar>
        <scalar title="NWCHEM_1JCH" dataType="xsd:string">132.5960</scalar>
        <scalar title="avgNWChem1JCH" dataType="xsd:string">132.5960</scalar>
      </atom>
      <atom id="a8" elementType="H" x3="2.04547328" y3="0.0" z3="-0.31861778" formalCharge="0">
        <scalar dataType="xsd:string">1</scalar>
        <scalar title="JCH" dataType="xsd:string">[a1; 144.8073 Hz, a2; -2.2166 Hz, a3; 2.5354 Hz, a4; 2.5354 Hz, a5; -2.2166 Hz, a6; 13.2518 Hz]</scalar>
        <scalar title="valency" dataType="xsd:string">0.97786</scalar>
        <scalar title="numberOfValenceFreeElectrons" dataType="xsd:string">-0.08965</scalar>
        <scalar title="sumOFBondIndices" dataType="xsd:string">0.97786</scalar>
        <scalar title="mullikenCharge" dataType="xsd:string">0.8882099999999999</scalar>
        <scalar title="Exp1JCH" dataType="xsd:string">144.1</scalar>
        <scalar title="NWCHEM_1JCH" dataType="xsd:string">144.8073</scalar>
        <scalar title="avgNWChem1JCH" dataType="xsd:string">144.8073</scalar>
      </atom>
      <atom id="a9" elementType="H" x3="0.0" y3="-2.07253112" z3="-0.56038614" formalCharge="0">
        <scalar dataType="xsd:string">1</scalar>
        <scalar title="JCH" dataType="xsd:string">[a1; -0.1751 Hz, a2; 153.5552 Hz, a3; 2.1295 Hz, a4; 6.2850 Hz, a5; 12.3680 Hz, a6; -0.1751 Hz]</scalar>
        <scalar title="valency" dataType="xsd:string">0.97671</scalar>
        <scalar title="numberOfValenceFreeElectrons" dataType="xsd:string">-0.08374</scalar>
        <scalar title="sumOFBondIndices" dataType="xsd:string">0.97671</scalar>
        <scalar title="mullikenCharge" dataType="xsd:string">0.8929699999999999</scalar>
        <scalar title="Exp1JCH" dataType="xsd:string">155</scalar>
        <scalar title="NWCHEM_1JCH" dataType="xsd:string">153.5552</scalar>
        <scalar title="avgNWChem1JCH" dataType="xsd:string">153.5552</scalar>
      </atom>
      <atom id="a10" elementType="H" x3="0.0" y3="-1.36289617" z3="2.05159233" formalCharge="0">
        <scalar dataType="xsd:string">1</scalar>
        <scalar title="JCH" dataType="xsd:string">[a1; -0.0373 Hz, a2; 10.0509 Hz, a3; 177.5956 Hz, a4; 2.9669 Hz, a5; 9.0378 Hz, a6; -0.0373 Hz]</scalar>
        <scalar title="valency" dataType="xsd:string">0.98438</scalar>
        <scalar title="numberOfValenceFreeElectrons" dataType="xsd:string">-0.09282</scalar>
        <scalar title="sumOFBondIndices" dataType="xsd:string">0.98438</scalar>
        <scalar title="mullikenCharge" dataType="xsd:string">0.89156</scalar>
        <scalar title="NWCHEM_1JCH" dataType="xsd:string">177.5956</scalar>
        <scalar title="avgNWChem1JCH" dataType="xsd:string">177.5956</scalar>
      </atom>
      <atom id="a11" elementType="H" x3="0.0" y3="1.36289617" z3="2.05159233" formalCharge="0">
        <scalar dataType="xsd:string">1</scalar>
        <scalar title="JCH" dataType="xsd:string">[a1; -0.0373 Hz, a2; 9.0378 Hz, a3; 2.9669 Hz, a4; 177.5956 Hz, a5; 10.0509 Hz, a6; -0.0373 Hz]</scalar>
        <scalar title="valency" dataType="xsd:string">0.98438</scalar>
        <scalar title="numberOfValenceFreeElectrons" dataType="xsd:string">-0.09282</scalar>
        <scalar title="sumOFBondIndices" dataType="xsd:string">0.98438</scalar>
        <scalar title="mullikenCharge" dataType="xsd:string">0.89156</scalar>
        <scalar title="NWCHEM_1JCH" dataType="xsd:string">177.5956</scalar>
        <scalar title="avgNWChem1JCH" dataType="xsd:string">177.5956</scalar>
      </atom>
      <atom id="a12" elementType="H" x3="0.0" y3="2.07253112" z3="-0.56038614" formalCharge="0">
        <scalar dataType="xsd:string">1</scalar>
        <scalar title="JCH" dataType="xsd:string">[a1; -0.1751 Hz, a2; 12.3680 Hz, a3; 6.2850 Hz, a4; 2.1295 Hz, a5; 153.5552 Hz, a6; -0.1751 Hz]</scalar>
        <scalar title="valency" dataType="xsd:string">0.97671</scalar>
        <scalar title="numberOfValenceFreeElectrons" dataType="xsd:string">-0.08374</scalar>
        <scalar title="sumOFBondIndices" dataType="xsd:string">0.97671</scalar>
        <scalar title="mullikenCharge" dataType="xsd:string">0.8929699999999999</scalar>
        <scalar title="Exp1JCH" dataType="xsd:string">155</scalar>
        <scalar title="NWCHEM_1JCH" dataType="xsd:string">153.5552</scalar>
        <scalar title="avgNWChem1JCH" dataType="xsd:string">153.5552</scalar>
      </atom>
      <atom id="a13" elementType="H" x3="-2.04547328" y3="0.0" z3="-0.31861778" formalCharge="0">
        <scalar dataType="xsd:string">1</scalar>
        <scalar title="JCH" dataType="xsd:string">[a1; 13.2518 Hz, a2; -2.2166 Hz, a3; 2.5354 Hz, a4; 2.5354 Hz, a5; -2.2166 Hz, a6; 144.8073 Hz]</scalar>
        <scalar title="valency" dataType="xsd:string">0.97786</scalar>
        <scalar title="numberOfValenceFreeElectrons" dataType="xsd:string">-0.08965</scalar>
        <scalar title="sumOFBondIndices" dataType="xsd:string">0.97786</scalar>
        <scalar title="mullikenCharge" dataType="xsd:string">0.8882099999999999</scalar>
        <scalar title="Exp1JCH" dataType="xsd:string">144.1</scalar>
        <scalar title="NWCHEM_1JCH" dataType="xsd:string">144.8073</scalar>
        <scalar title="avgNWChem1JCH" dataType="xsd:string">144.8073</scalar>
      </atom>
      <atom id="a14" elementType="H" x3="-1.1620563" y3="0.0" z3="-1.88870315" formalCharge="0">
        <scalar dataType="xsd:string">1</scalar>
        <scalar title="JCH" dataType="xsd:string">[a1; 2.5602 Hz, a2; -0.7324 Hz, a3; 7.0362 Hz, a4; 7.0362 Hz, a5; -0.7324 Hz, a6; 132.5960 Hz]</scalar>
        <scalar title="valency" dataType="xsd:string">0.96953</scalar>
        <scalar title="numberOfValenceFreeElectrons" dataType="xsd:string">-0.0752</scalar>
        <scalar title="sumOFBondIndices" dataType="xsd:string">0.96953</scalar>
        <scalar title="mullikenCharge" dataType="xsd:string">0.89433</scalar>
        <scalar title="Exp1JCH" dataType="xsd:string">132.7</scalar>
        <scalar title="NWCHEM_1JCH" dataType="xsd:string">132.5960</scalar>
        <scalar title="avgNWChem1JCH" dataType="xsd:string">132.5960</scalar>
      </atom>
    </atomArray>
    <bondArray>
      <bond id="a1_a2" atomRefs2="a1 a2" order="S"/>
      <bond id="a1_a5" atomRefs2="a1 a5" order="S"/>
      <bond id="a1_a7" atomRefs2="a1 a7" order="S"/>
      <bond id="a1_a8" atomRefs2="a1 a8" order="S"/>
      <bond id="a2_a3" atomRefs2="a2 a3" order="S"/>
      <bond id="a2_a6" atomRefs2="a2 a6" order="S"/>
      <bond id="a2_a9" atomRefs2="a2 a9" order="S"/>
      <bond id="a3_a4" atomRefs2="a3 a4" order="D"/>
      <bond id="a3_a10" atomRefs2="a3 a10" order="S"/>
      <bond id="a4_a5" atomRefs2="a4 a5" order="S"/>
      <bond id="a4_a11" atomRefs2="a4 a11" order="S"/>
      <bond id="a5_a6" atomRefs2="a5 a6" order="S"/>
      <bond id="a5_a12" atomRefs2="a5 a12" order="S"/>
      <bond id="a6_a13" atomRefs2="a6 a13" order="S"/>
      <bond id="a6_a14" atomRefs2="a6 a14" order="S"/>
    </bondArray>
  </molecule>
  <molecule id="92_NWChem_1JCH_mulliken">
    <atomArray>
      <atom id="a1" elementType="C" x3="-1.60829257" y3="1.16246212" z3="0.07424366" formalCharge="0">
        <scalar title="valency" dataType="xsd:string">3.82898</scalar>
        <scalar title="numberOfValenceFreeElectrons" dataType="xsd:string">2.35232</scalar>
        <scalar title="sumOFBondIndices" dataType="xsd:string">3.82898</scalar>
        <scalar title="mullikenCharge" dataType="xsd:string">6.1813</scalar>
      </atom>
      <atom id="a2" elementType="C" x3="-1.55623425" y3="-0.28258494" z3="0.58903494" formalCharge="0">
        <scalar dataType="xsd:string">6</scalar>
        <scalar title="valency" dataType="xsd:string">3.80706</scalar>
        <scalar title="numberOfValenceFreeElectrons" dataType="xsd:string">2.3855</scalar>
        <scalar title="sumOFBondIndices" dataType="xsd:string">3.80706</scalar>
        <scalar title="mullikenCharge" dataType="xsd:string">6.19256</scalar>
      </atom>
      <atom id="a3" elementType="C" x3="-0.34151823" y3="1.8285522" z3="-0.39631965" formalCharge="0">
        <scalar dataType="xsd:string">6</scalar>
        <scalar title="valency" dataType="xsd:string">3.83006</scalar>
        <scalar title="numberOfValenceFreeElectrons" dataType="xsd:string">2.28324</scalar>
        <scalar title="sumOFBondIndices" dataType="xsd:string">3.83006</scalar>
        <scalar title="mullikenCharge" dataType="xsd:string">6.113300000000001</scalar>
      </atom>
      <atom id="a4" elementType="C" x3="0.94226153" y3="1.51342237" z3="-0.21011785" formalCharge="0">
        <scalar dataType="xsd:string">6</scalar>
        <scalar title="valency" dataType="xsd:string">3.80366</scalar>
        <scalar title="numberOfValenceFreeElectrons" dataType="xsd:string">2.31699</scalar>
        <scalar title="sumOFBondIndices" dataType="xsd:string">3.80366</scalar>
        <scalar title="mullikenCharge" dataType="xsd:string">6.1206499999999995</scalar>
      </atom>
      <atom id="a5" elementType="C" x3="1.56755312" y3="0.36038474" z3="0.54181329" formalCharge="0">
        <scalar dataType="xsd:string">6</scalar>
        <scalar title="valency" dataType="xsd:string">3.80137</scalar>
        <scalar title="numberOfValenceFreeElectrons" dataType="xsd:string">2.40865</scalar>
        <scalar title="sumOFBondIndices" dataType="xsd:string">3.80137</scalar>
        <scalar title="mullikenCharge" dataType="xsd:string">6.21002</scalar>
      </atom>
      <atom id="a6" elementType="C" x3="1.60642472" y3="-0.9723804" z3="-0.24791038" formalCharge="0">
        <scalar dataType="xsd:string">6</scalar>
        <scalar title="valency" dataType="xsd:string">3.81879</scalar>
        <scalar title="numberOfValenceFreeElectrons" dataType="xsd:string">2.35638</scalar>
        <scalar title="sumOFBondIndices" dataType="xsd:string">3.81879</scalar>
        <scalar title="mullikenCharge" dataType="xsd:string">6.17517</scalar>
      </atom>
      <atom id="a7" elementType="C" x3="0.392388" y3="-1.89343889" z3="-0.06611055" formalCharge="0">
        <scalar dataType="xsd:string">6</scalar>
        <scalar title="valency" dataType="xsd:string">3.83816</scalar>
        <scalar title="numberOfValenceFreeElectrons" dataType="xsd:string">2.34682</scalar>
        <scalar title="sumOFBondIndices" dataType="xsd:string">3.83816</scalar>
        <scalar title="mullikenCharge" dataType="xsd:string">6.1849799999999995</scalar>
      </atom>
      <atom id="a8" elementType="C" x3="-0.99234696" y3="-1.32187448" z3="-0.41231231" formalCharge="0">
        <scalar dataType="xsd:string">6</scalar>
        <scalar title="valency" dataType="xsd:string">3.8061</scalar>
        <scalar title="numberOfValenceFreeElectrons" dataType="xsd:string">2.38736</scalar>
        <scalar title="sumOFBondIndices" dataType="xsd:string">3.8061</scalar>
        <scalar title="mullikenCharge" dataType="xsd:string">6.19346</scalar>
      </atom>
      <atom id="a9" elementType="H" x3="-2.06138507" y3="1.79745305" z3="0.8478403" formalCharge="0">
        <scalar dataType="xsd:string">1</scalar>
        <scalar title="JCH" dataType="xsd:string">[a1; 122.7829 Hz, a2; -2.1655 Hz, a3; -6.7860 Hz, a4; 5.1296 Hz, a5; -1.5599 Hz, a6; 3.9976 Hz, a7; -0.1694 Hz, a8; 10.7667 Hz]</scalar>
        <scalar title="valency" dataType="xsd:string">0.96342</scalar>
        <scalar title="numberOfValenceFreeElectrons" dataType="xsd:string">-0.07049</scalar>
        <scalar title="sumOFBondIndices" dataType="xsd:string">0.96342</scalar>
        <scalar title="mullikenCharge" dataType="xsd:string">0.89293</scalar>
        <scalar title="NWCHEM_1JCH" dataType="xsd:string">122.7829</scalar>
        <scalar title="avgNWChem1JCH" dataType="xsd:string">122.7829</scalar>
      </atom>
      <atom id="a10" elementType="H" x3="-2.31785691" y3="1.19967335" z3="-0.7626732" formalCharge="0">
        <scalar dataType="xsd:string">1</scalar>
        <scalar title="JCH" dataType="xsd:string">[a1; 122.2799 Hz, a2; -3.7510 Hz, a3; -6.1953 Hz, a4; 7.5597 Hz, a5; -1.0861 Hz, a6; 2.2279 Hz, a7; -0.1520 Hz, a8; 2.2570 Hz]</scalar>
        <scalar title="valency" dataType="xsd:string">0.96791</scalar>
        <scalar title="numberOfValenceFreeElectrons" dataType="xsd:string">-0.06267</scalar>
        <scalar title="sumOFBondIndices" dataType="xsd:string">0.96791</scalar>
        <scalar title="mullikenCharge" dataType="xsd:string">0.90524</scalar>
        <scalar title="NWCHEM_1JCH" dataType="xsd:string">122.2799</scalar>
        <scalar title="avgNWChem1JCH" dataType="xsd:string">122.2799</scalar>
      </atom>
      <atom id="a11" elementType="H" x3="-1.00211272" y3="-0.33105513" z3="1.52931165" formalCharge="0">
        <scalar dataType="xsd:string">1</scalar>
        <scalar title="JCH" dataType="xsd:string">[a1; -3.1823 Hz, a2; 124.8469 Hz, a3; 1.4823 Hz, a4; -0.3343 Hz, a5; 0.4861 Hz, a6; -0.1686 Hz, a7; 6.7770 Hz, a8; -2.3404 Hz]</scalar>
        <scalar title="valency" dataType="xsd:string">0.97549</scalar>
        <scalar title="numberOfValenceFreeElectrons" dataType="xsd:string">-0.05925</scalar>
        <scalar title="sumOFBondIndices" dataType="xsd:string">0.97549</scalar>
        <scalar title="mullikenCharge" dataType="xsd:string">0.9162399999999999</scalar>
        <scalar title="NWCHEM_1JCH" dataType="xsd:string">124.8469</scalar>
        <scalar title="avgNWChem1JCH" dataType="xsd:string">124.8469</scalar>
      </atom>
      <atom id="a12" elementType="H" x3="-2.58337546" y3="-0.55886223" z3="0.84610026" formalCharge="0">
        <scalar dataType="xsd:string">1</scalar>
        <scalar title="JCH" dataType="xsd:string">[a1; -3.0379 Hz, a2; 123.2161 Hz, a3; 10.3567 Hz, a4; -0.5024 Hz, a5; -0.1047 Hz, a6; -0.4154 Hz, a7; 4.3230 Hz, a8; -2.7828 Hz]</scalar>
        <scalar title="valency" dataType="xsd:string">0.96977</scalar>
        <scalar title="numberOfValenceFreeElectrons" dataType="xsd:string">-0.07574</scalar>
        <scalar title="sumOFBondIndices" dataType="xsd:string">0.96977</scalar>
        <scalar title="mullikenCharge" dataType="xsd:string">0.89403</scalar>
        <scalar title="NWCHEM_1JCH" dataType="xsd:string">123.2161</scalar>
        <scalar title="avgNWChem1JCH" dataType="xsd:string">123.2161</scalar>
      </atom>
      <atom id="a13" elementType="H" x3="-0.52898348" y3="2.72016524" z3="-0.99191617" formalCharge="0">
        <scalar dataType="xsd:string">1</scalar>
        <scalar title="JCH" dataType="xsd:string">[a1; 4.8939 Hz, a2; 7.6182 Hz, a3; 150.4357 Hz, a4; -0.3648 Hz, a5; 10.6538 Hz, a6; -2.0184 Hz, a7; -0.0198 Hz, a8; -0.1757 Hz]</scalar>
        <scalar title="valency" dataType="xsd:string">0.96986</scalar>
        <scalar title="numberOfValenceFreeElectrons" dataType="xsd:string">-0.07223</scalar>
        <scalar title="sumOFBondIndices" dataType="xsd:string">0.96986</scalar>
        <scalar title="mullikenCharge" dataType="xsd:string">0.89763</scalar>
        <scalar title="Exp1JCH" dataType="xsd:string">156.0</scalar>
        <scalar title="NWCHEM_1JCH" dataType="xsd:string">150.4357</scalar>
        <scalar title="avgNWChem1JCH" dataType="xsd:string">151.36759999999998</scalar>
      </atom>
      <atom id="a14" elementType="H" x3="1.66303032" y3="2.17107507" z3="-0.69135593" formalCharge="0">
        <scalar dataType="xsd:string">1</scalar>
        <scalar title="JCH" dataType="xsd:string">[a1; 10.9591 Hz, a2; -0.5369 Hz, a3; 0.3299 Hz, a4; 152.2995 Hz, a5; 4.6103 Hz, a6; 1.2829 Hz, a7; -0.2139 Hz, a8; -0.0832 Hz]</scalar>
        <scalar title="valency" dataType="xsd:string">0.97285</scalar>
        <scalar title="numberOfValenceFreeElectrons" dataType="xsd:string">-0.0754</scalar>
        <scalar title="sumOFBondIndices" dataType="xsd:string">0.97285</scalar>
        <scalar title="mullikenCharge" dataType="xsd:string">0.89745</scalar>
        <scalar title="Exp1JCH" dataType="xsd:string">156.0</scalar>
        <scalar title="NWCHEM_1JCH" dataType="xsd:string">152.2995</scalar>
        <scalar title="avgNWChem1JCH" dataType="xsd:string">151.36759999999998</scalar>
      </atom>
      <atom id="a15" elementType="H" x3="1.07853285" y3="0.20133268" z3="1.50564924" formalCharge="0">
        <scalar dataType="xsd:string">1</scalar>
        <scalar title="JCH" dataType="xsd:string">[a1; -0.7083 Hz, a2; 0.8512 Hz, a3; 3.7993 Hz, a4; -4.1667 Hz, a5; 125.1258 Hz, a6; -4.2373 Hz, a7; 5.5170 Hz, a8; -0.1792 Hz]</scalar>
        <scalar title="valency" dataType="xsd:string">0.97716</scalar>
        <scalar title="numberOfValenceFreeElectrons" dataType="xsd:string">-0.06776</scalar>
        <scalar title="sumOFBondIndices" dataType="xsd:string">0.97716</scalar>
        <scalar title="mullikenCharge" dataType="xsd:string">0.9094</scalar>
        <scalar title="NWCHEM_1JCH" dataType="xsd:string">125.1258</scalar>
        <scalar title="avgNWChem1JCH" dataType="xsd:string">125.1258</scalar>
      </atom>
      <atom id="a16" elementType="H" x3="2.59603587" y3="0.647466" z3="0.77664108" formalCharge="0">
        <scalar dataType="xsd:string">1</scalar>
        <scalar title="JCH" dataType="xsd:string">[a1; -0.4641 Hz, a2; -0.0237 Hz, a3; 8.0867 Hz, a4; -6.0321 Hz, a5; 124.6674 Hz, a6; -3.6546 Hz, a7; 7.0080 Hz, a8; -0.3192 Hz]</scalar>
        <scalar title="valency" dataType="xsd:string">0.96895</scalar>
        <scalar title="numberOfValenceFreeElectrons" dataType="xsd:string">-0.07685</scalar>
        <scalar title="sumOFBondIndices" dataType="xsd:string">0.96895</scalar>
        <scalar title="mullikenCharge" dataType="xsd:string">0.8921</scalar>
        <scalar title="NWCHEM_1JCH" dataType="xsd:string">124.6674</scalar>
        <scalar title="avgNWChem1JCH" dataType="xsd:string">124.6674</scalar>
      </atom>
      <atom id="a17" elementType="H" x3="1.74278964" y3="-0.74852971" z3="-1.31134546" formalCharge="0">
        <scalar dataType="xsd:string">1</scalar>
        <scalar title="JCH" dataType="xsd:string">[a1; 0.0537 Hz, a2; 0.0983 Hz, a3; 0.0627 Hz, a4; 5.4117 Hz, a5; -2.5436 Hz, a6; 125.9511 Hz, a7; -3.0926 Hz, a8; 1.8448 Hz]</scalar>
        <scalar title="valency" dataType="xsd:string">0.9725</scalar>
        <scalar title="numberOfValenceFreeElectrons" dataType="xsd:string">-0.06355</scalar>
        <scalar title="sumOFBondIndices" dataType="xsd:string">0.9725</scalar>
        <scalar title="mullikenCharge" dataType="xsd:string">0.90895</scalar>
        <scalar title="NWCHEM_1JCH" dataType="xsd:string">125.9511</scalar>
        <scalar title="avgNWChem1JCH" dataType="xsd:string">125.9511</scalar>
      </atom>
      <atom id="a18" elementType="H" x3="2.4936716" y3="-1.53516222" z3="0.06076265" formalCharge="0">
        <scalar dataType="xsd:string">1</scalar>
        <scalar title="JCH" dataType="xsd:string">[a1; -0.1630 Hz, a2; -0.3516 Hz, a3; -0.0138 Hz, a4; 7.7954 Hz, a5; -2.5876 Hz, a6; 124.1293 Hz, a7; -2.5194 Hz, a8; 10.6356 Hz]</scalar>
        <scalar title="valency" dataType="xsd:string">0.96422</scalar>
        <scalar title="numberOfValenceFreeElectrons" dataType="xsd:string">-0.06417</scalar>
        <scalar title="sumOFBondIndices" dataType="xsd:string">0.96422</scalar>
        <scalar title="mullikenCharge" dataType="xsd:string">0.90005</scalar>
        <scalar title="NWCHEM_1JCH" dataType="xsd:string">124.1293</scalar>
        <scalar title="avgNWChem1JCH" dataType="xsd:string">124.1293</scalar>
      </atom>
      <atom id="a19" elementType="H" x3="0.36991145" y3="-2.24865843" z3="0.97181571" formalCharge="0">
        <scalar dataType="xsd:string">1</scalar>
        <scalar title="JCH" dataType="xsd:string">[a1; -0.1420 Hz, a2; 4.3980 Hz, a3; -0.0366 Hz, a4; -0.1416 Hz, a5; 2.0781 Hz, a6; -2.9827 Hz, a7; 123.1691 Hz, a8; -3.0796 Hz]</scalar>
        <scalar title="valency" dataType="xsd:string">0.96774</scalar>
        <scalar title="numberOfValenceFreeElectrons" dataType="xsd:string">-0.05451</scalar>
        <scalar title="sumOFBondIndices" dataType="xsd:string">0.96774</scalar>
        <scalar title="mullikenCharge" dataType="xsd:string">0.91323</scalar>
        <scalar title="NWCHEM_1JCH" dataType="xsd:string">123.1691</scalar>
        <scalar title="avgNWChem1JCH" dataType="xsd:string">123.1691</scalar>
      </atom>
      <atom id="a20" elementType="H" x3="0.55925854" y3="-2.78423166" z3="-0.6818879" formalCharge="0">
        <scalar dataType="xsd:string">1</scalar>
        <scalar title="JCH" dataType="xsd:string">[a1; -0.1113 Hz, a2; 10.6767 Hz, a3; 0.0414 Hz, a4; -0.3542 Hz, a5; 10.5001 Hz, a6; -1.9976 Hz, a7; 122.7665 Hz, a8; -2.3399 Hz]</scalar>
        <scalar title="valency" dataType="xsd:string">0.97017</scalar>
        <scalar title="numberOfValenceFreeElectrons" dataType="xsd:string">-0.06918</scalar>
        <scalar title="sumOFBondIndices" dataType="xsd:string">0.97017</scalar>
        <scalar title="mullikenCharge" dataType="xsd:string">0.90099</scalar>
        <scalar title="NWCHEM_1JCH" dataType="xsd:string">122.7665</scalar>
        <scalar title="avgNWChem1JCH" dataType="xsd:string">122.7665</scalar>
      </atom>
      <atom id="a21" elementType="H" x3="-0.97111203" y3="-0.89177483" z3="-1.4196267" formalCharge="0">
        <scalar dataType="xsd:string">1</scalar>
        <scalar title="JCH" dataType="xsd:string">[a1; 7.7671 Hz, a2; -2.5257 Hz, a3; -0.0433 Hz, a4; 0.0509 Hz, a5; 0.0714 Hz, a6; 3.4424 Hz, a7; -3.3665 Hz, a8; 123.9136 Hz]</scalar>
        <scalar title="valency" dataType="xsd:string">0.97148</scalar>
        <scalar title="numberOfValenceFreeElectrons" dataType="xsd:string">-0.06683</scalar>
        <scalar title="sumOFBondIndices" dataType="xsd:string">0.97148</scalar>
        <scalar title="mullikenCharge" dataType="xsd:string">0.90465</scalar>
        <scalar title="NWCHEM_1JCH" dataType="xsd:string">123.9136</scalar>
        <scalar title="avgNWChem1JCH" dataType="xsd:string">123.9136</scalar>
      </atom>
      <atom id="a22" elementType="H" x3="-1.68631512" y3="-2.16608789" z3="-0.46432757" formalCharge="0">
        <scalar dataType="xsd:string">1</scalar>
        <scalar title="JCH" dataType="xsd:string">[a1; 5.2606 Hz, a2; -2.6818 Hz, a3; -0.2058 Hz, a4; -0.1700 Hz, a5; -0.3272 Hz, a6; 9.9730 Hz, a7; -2.9740 Hz, a8; 123.7774 Hz]</scalar>
        <scalar title="valency" dataType="xsd:string">0.96589</scalar>
        <scalar title="numberOfValenceFreeElectrons" dataType="xsd:string">-0.07023</scalar>
        <scalar title="sumOFBondIndices" dataType="xsd:string">0.96589</scalar>
        <scalar title="mullikenCharge" dataType="xsd:string">0.89566</scalar>
        <scalar title="NWCHEM_1JCH" dataType="xsd:string">123.7774</scalar>
        <scalar title="avgNWChem1JCH" dataType="xsd:string">123.7774</scalar>
      </atom>
    </atomArray>
    <bondArray>
      <bond id="a1_a2" atomRefs2="a1 a2" order="S"/>
      <bond id="a1_a3" atomRefs2="a1 a3" order="S"/>
      <bond id="a1_a9" atomRefs2="a1 a9" order="S"/>
      <bond id="a1_a10" atomRefs2="a1 a10" order="S"/>
      <bond id="a2_a8" atomRefs2="a2 a8" order="S"/>
      <bond id="a2_a11" atomRefs2="a2 a11" order="S"/>
      <bond id="a2_a12" atomRefs2="a2 a12" order="S"/>
      <bond id="a3_a4" atomRefs2="a3 a4" order="D"/>
      <bond id="a3_a13" atomRefs2="a3 a13" order="S"/>
      <bond id="a4_a5" atomRefs2="a4 a5" order="S"/>
      <bond id="a4_a14" atomRefs2="a4 a14" order="S"/>
      <bond id="a5_a6" atomRefs2="a5 a6" order="S"/>
      <bond id="a5_a15" atomRefs2="a5 a15" order="S"/>
      <bond id="a5_a16" atomRefs2="a5 a16" order="S"/>
      <bond id="a6_a7" atomRefs2="a6 a7" order="S"/>
      <bond id="a6_a17" atomRefs2="a6 a17" order="S"/>
      <bond id="a6_a18" atomRefs2="a6 a18" order="S"/>
      <bond id="a7_a8" atomRefs2="a7 a8" order="S"/>
      <bond id="a7_a19" atomRefs2="a7 a19" order="S"/>
      <bond id="a7_a20" atomRefs2="a7 a20" order="S"/>
      <bond id="a8_a21" atomRefs2="a8 a21" order="S"/>
      <bond id="a8_a22" atomRefs2="a8 a22" order="S"/>
    </bondArray>
  </molecule>
  <molecule id="35_NWChem_1JCH_mulliken">
    <atomArray>
      <atom id="a1" elementType="C" x3="-0.13777712" y3="1.15167943" z3="0.0" formalCharge="0">
        <scalar title="valency" dataType="xsd:string">3.86415</scalar>
        <scalar title="numberOfValenceFreeElectrons" dataType="xsd:string">2.37234</scalar>
        <scalar title="sumOFBondIndices" dataType="xsd:string">3.86415</scalar>
        <scalar title="mullikenCharge" dataType="xsd:string">6.23649</scalar>
      </atom>
      <atom id="a2" elementType="N" x3="0.52552964" y3="-0.15633991" z3="0.0" formalCharge="0">
        <scalar dataType="xsd:string">7</scalar>
        <scalar title="valency" dataType="xsd:string">2.87064</scalar>
        <scalar title="numberOfValenceFreeElectrons" dataType="xsd:string">4.3727</scalar>
        <scalar title="sumOFBondIndices" dataType="xsd:string">2.87064</scalar>
        <scalar title="mullikenCharge" dataType="xsd:string">7.24334</scalar>
      </atom>
      <atom id="a3" elementType="C" x3="-0.20835406" y3="-1.18663854" z3="0.0" formalCharge="0">
        <scalar dataType="xsd:string">6</scalar>
        <scalar title="valency" dataType="xsd:string">3.92286</scalar>
        <scalar title="numberOfValenceFreeElectrons" dataType="xsd:string">2.11582</scalar>
        <scalar title="sumOFBondIndices" dataType="xsd:string">3.92286</scalar>
        <scalar title="mullikenCharge" dataType="xsd:string">6.038679999999999</scalar>
      </atom>
      <atom id="a4" elementType="H" x3="0.61589878" y3="1.93908016" z3="0.0" formalCharge="0">
        <scalar dataType="xsd:string">1</scalar>
        <scalar title="JCH" dataType="xsd:string">[a1; 142.2822 Hz, a3; 15.7359 Hz]</scalar>
        <scalar title="valency" dataType="xsd:string">0.96976</scalar>
        <scalar title="numberOfValenceFreeElectrons" dataType="xsd:string">-0.09616</scalar>
        <scalar title="sumOFBondIndices" dataType="xsd:string">0.96976</scalar>
        <scalar title="mullikenCharge" dataType="xsd:string">0.8735999999999999</scalar>
        <scalar title="Exp1JCH" dataType="xsd:string">145</scalar>
        <scalar title="NWCHEM_1JCH" dataType="xsd:string">142.2822</scalar>
        <scalar title="avgNWChem1JCH" dataType="xsd:string">134.01520000000002</scalar>
      </atom>
      <atom id="a5" elementType="H" x3="-0.76669337" y3="1.27831434" z3="0.88677238" formalCharge="0">
        <scalar dataType="xsd:string">1</scalar>
        <scalar title="JCH" dataType="xsd:string">[a1; 129.8817 Hz, a3; 6.2225 Hz]</scalar>
        <scalar title="valency" dataType="xsd:string">0.96949</scalar>
        <scalar title="numberOfValenceFreeElectrons" dataType="xsd:string">-0.07557</scalar>
        <scalar title="sumOFBondIndices" dataType="xsd:string">0.96949</scalar>
        <scalar title="mullikenCharge" dataType="xsd:string">0.8939199999999999</scalar>
        <scalar title="Exp1JCH" dataType="xsd:string">145</scalar>
        <scalar title="NWCHEM_1JCH" dataType="xsd:string">129.8817</scalar>
        <scalar title="avgNWChem1JCH" dataType="xsd:string">134.01520000000002</scalar>
      </atom>
      <atom id="a6" elementType="H" x3="-0.76669337" y3="1.27831434" z3="-0.88677238" formalCharge="0">
        <scalar dataType="xsd:string">1</scalar>
        <scalar title="JCH" dataType="xsd:string">[a1; 129.8817 Hz, a3; 6.2225 Hz]</scalar>
        <scalar title="valency" dataType="xsd:string">0.96949</scalar>
        <scalar title="numberOfValenceFreeElectrons" dataType="xsd:string">-0.07557</scalar>
        <scalar title="sumOFBondIndices" dataType="xsd:string">0.96949</scalar>
        <scalar title="mullikenCharge" dataType="xsd:string">0.8939199999999999</scalar>
        <scalar title="Exp1JCH" dataType="xsd:string">145</scalar>
        <scalar title="NWCHEM_1JCH" dataType="xsd:string">129.8817</scalar>
        <scalar title="avgNWChem1JCH" dataType="xsd:string">134.01520000000002</scalar>
      </atom>
      <atom id="a7" elementType="H" x3="0.26151218" y3="-2.16966823" z3="0.0" formalCharge="0">
        <scalar dataType="xsd:string">1</scalar>
        <scalar title="JCH" dataType="xsd:string">[a1; 19.5392 Hz, a3; 181.3309 Hz]</scalar>
        <scalar title="valency" dataType="xsd:string">0.96449</scalar>
        <scalar title="numberOfValenceFreeElectrons" dataType="xsd:string">-0.07446</scalar>
        <scalar title="sumOFBondIndices" dataType="xsd:string">0.96449</scalar>
        <scalar title="mullikenCharge" dataType="xsd:string">0.89003</scalar>
        <scalar title="NWCHEM_1JCH" dataType="xsd:string">181.3309</scalar>
        <scalar title="avgNWChem1JCH" dataType="xsd:string">181.3309</scalar>
      </atom>
      <atom id="a8" elementType="H" x3="-1.30723909" y3="-1.16223205" z3="0.0" formalCharge="0">
        <scalar dataType="xsd:string">1</scalar>
        <scalar title="JCH" dataType="xsd:string">[a1; 14.5062 Hz, a3; 151.8796 Hz]</scalar>
        <scalar title="valency" dataType="xsd:string">0.9712</scalar>
        <scalar title="numberOfValenceFreeElectrons" dataType="xsd:string">-0.04117</scalar>
        <scalar title="sumOFBondIndices" dataType="xsd:string">0.9712</scalar>
        <scalar title="mullikenCharge" dataType="xsd:string">0.9300299999999999</scalar>
        <scalar title="NWCHEM_1JCH" dataType="xsd:string">151.8796</scalar>
        <scalar title="avgNWChem1JCH" dataType="xsd:string">151.8796</scalar>
      </atom>
    </atomArray>
    <bondArray>
      <bond id="a1_a2" atomRefs2="a1 a2" order="S"/>
      <bond id="a1_a4" atomRefs2="a1 a4" order="S"/>
      <bond id="a1_a5" atomRefs2="a1 a5" order="S"/>
      <bond id="a1_a6" atomRefs2="a1 a6" order="S"/>
      <bond id="a2_a3" atomRefs2="a2 a3" order="D"/>
      <bond id="a3_a7" atomRefs2="a3 a7" order="S"/>
      <bond id="a3_a8" atomRefs2="a3 a8" order="S"/>
    </bondArray>
  </molecule>
  <molecule id="94_NWChem_1JCH_mulliken">
    <atomArray>
      <atom id="a1" elementType="C" x3="0.0" y3="0.0" z3="-1.21072788" formalCharge="0">
        <scalar title="valency" dataType="xsd:string">3.89223</scalar>
        <scalar title="numberOfValenceFreeElectrons" dataType="xsd:string">2.30705</scalar>
        <scalar title="sumOFBondIndices" dataType="xsd:string">3.89223</scalar>
        <scalar title="mullikenCharge" dataType="xsd:string">6.19928</scalar>
      </atom>
      <atom id="a2" elementType="C" x3="0.0" y3="-1.17895472" z3="-0.27660905" formalCharge="0">
        <scalar dataType="xsd:string">6</scalar>
        <scalar title="valency" dataType="xsd:string">3.83144</scalar>
        <scalar title="numberOfValenceFreeElectrons" dataType="xsd:string">2.28772</scalar>
        <scalar title="sumOFBondIndices" dataType="xsd:string">3.83144</scalar>
        <scalar title="mullikenCharge" dataType="xsd:string">6.119160000000001</scalar>
      </atom>
      <atom id="a3" elementType="C" x3="0.0" y3="-0.73377556" z3="0.99428952" formalCharge="0">
        <scalar dataType="xsd:string">6</scalar>
        <scalar title="valency" dataType="xsd:string">3.8591</scalar>
        <scalar title="numberOfValenceFreeElectrons" dataType="xsd:string">2.24565</scalar>
        <scalar title="sumOFBondIndices" dataType="xsd:string">3.8591</scalar>
        <scalar title="mullikenCharge" dataType="xsd:string">6.10475</scalar>
      </atom>
      <atom id="a4" elementType="C" x3="0.0" y3="0.73377556" z3="0.99428952" formalCharge="0">
        <scalar dataType="xsd:string">6</scalar>
        <scalar title="valency" dataType="xsd:string">3.8591</scalar>
        <scalar title="numberOfValenceFreeElectrons" dataType="xsd:string">2.24565</scalar>
        <scalar title="sumOFBondIndices" dataType="xsd:string">3.8591</scalar>
        <scalar title="mullikenCharge" dataType="xsd:string">6.10475</scalar>
      </atom>
      <atom id="a5" elementType="C" x3="0.0" y3="1.17895472" z3="-0.27660905" formalCharge="0">
        <scalar dataType="xsd:string">6</scalar>
        <scalar title="valency" dataType="xsd:string">3.83144</scalar>
        <scalar title="numberOfValenceFreeElectrons" dataType="xsd:string">2.28772</scalar>
        <scalar title="sumOFBondIndices" dataType="xsd:string">3.83144</scalar>
        <scalar title="mullikenCharge" dataType="xsd:string">6.119160000000001</scalar>
      </atom>
      <atom id="a6" elementType="H" x3="0.87682623" y3="0.0" z3="-1.87143448" formalCharge="0">
        <scalar dataType="xsd:string">1</scalar>
        <scalar title="JCH" dataType="xsd:string">[a1; 125.5842 Hz, a2; -3.8442 Hz, a3; 3.5989 Hz, a4; 3.5989 Hz, a5; -3.8442 Hz]</scalar>
        <scalar title="valency" dataType="xsd:string">0.9641</scalar>
        <scalar title="numberOfValenceFreeElectrons" dataType="xsd:string">-0.08105</scalar>
        <scalar title="sumOFBondIndices" dataType="xsd:string">0.9641</scalar>
        <scalar title="mullikenCharge" dataType="xsd:string">0.88305</scalar>
        <scalar title="Exp1JCH" dataType="xsd:string">125.6</scalar>
        <scalar title="NWCHEM_1JCH" dataType="xsd:string">125.5842</scalar>
        <scalar title="avgNWChem1JCH" dataType="xsd:string">125.5842</scalar>
      </atom>
      <atom id="a7" elementType="H" x3="-0.87682623" y3="0.0" z3="-1.87143448" formalCharge="0">
        <scalar dataType="xsd:string">1</scalar>
        <scalar title="JCH" dataType="xsd:string">[a1; 125.5842 Hz, a2; -3.8442 Hz, a3; 3.5989 Hz, a4; 3.5989 Hz, a5; -3.8442 Hz]</scalar>
        <scalar title="valency" dataType="xsd:string">0.9641</scalar>
        <scalar title="numberOfValenceFreeElectrons" dataType="xsd:string">-0.08105</scalar>
        <scalar title="sumOFBondIndices" dataType="xsd:string">0.9641</scalar>
        <scalar title="mullikenCharge" dataType="xsd:string">0.88305</scalar>
        <scalar title="Exp1JCH" dataType="xsd:string">125.6</scalar>
        <scalar title="NWCHEM_1JCH" dataType="xsd:string">125.5842</scalar>
        <scalar title="avgNWChem1JCH" dataType="xsd:string">125.5842</scalar>
      </atom>
      <atom id="a8" elementType="H" x3="0.0" y3="-2.20913819" z3="-0.60307918" formalCharge="0">
        <scalar dataType="xsd:string">1</scalar>
        <scalar title="JCH" dataType="xsd:string">[a1; 9.0213 Hz, a2; 171.9318 Hz, a3; 4.6228 Hz, a4; 10.6361 Hz, a5; 5.7365 Hz]</scalar>
        <scalar title="valency" dataType="xsd:string">0.9783</scalar>
        <scalar title="numberOfValenceFreeElectrons" dataType="xsd:string">-0.0845</scalar>
        <scalar title="sumOFBondIndices" dataType="xsd:string">0.9783</scalar>
        <scalar title="mullikenCharge" dataType="xsd:string">0.8937999999999999</scalar>
        <scalar title="Exp1JCH" dataType="xsd:string">169.1</scalar>
        <scalar title="NWCHEM_1JCH" dataType="xsd:string">171.9318</scalar>
        <scalar title="avgNWChem1JCH" dataType="xsd:string">171.9318</scalar>
      </atom>
      <atom id="a9" elementType="H" x3="0.0" y3="-1.34671212" z3="1.88576337" formalCharge="0">
        <scalar dataType="xsd:string">1</scalar>
        <scalar title="JCH" dataType="xsd:string">[a1; 9.8829 Hz, a2; 3.6449 Hz, a3; 165.0961 Hz, a4; 6.9001 Hz, a5; 7.9571 Hz]</scalar>
        <scalar title="valency" dataType="xsd:string">0.97932</scalar>
        <scalar title="numberOfValenceFreeElectrons" dataType="xsd:string">-0.07972</scalar>
        <scalar title="sumOFBondIndices" dataType="xsd:string">0.97932</scalar>
        <scalar title="mullikenCharge" dataType="xsd:string">0.8996</scalar>
        <scalar title="Exp1JCH" dataType="xsd:string">163.9</scalar>
        <scalar title="NWCHEM_1JCH" dataType="xsd:string">165.0961</scalar>
        <scalar title="avgNWChem1JCH" dataType="xsd:string">165.0961</scalar>
      </atom>
      <atom id="a10" elementType="H" x3="0.0" y3="1.34671212" z3="1.88576337" formalCharge="0">
        <scalar dataType="xsd:string">1</scalar>
        <scalar title="JCH" dataType="xsd:string">[a1; 9.8829 Hz, a2; 7.9571 Hz, a3; 6.9001 Hz, a4; 165.0961 Hz, a5; 3.6449 Hz]</scalar>
        <scalar title="valency" dataType="xsd:string">0.97932</scalar>
        <scalar title="numberOfValenceFreeElectrons" dataType="xsd:string">-0.07972</scalar>
        <scalar title="sumOFBondIndices" dataType="xsd:string">0.97932</scalar>
        <scalar title="mullikenCharge" dataType="xsd:string">0.8996</scalar>
        <scalar title="Exp1JCH" dataType="xsd:string">163.9</scalar>
        <scalar title="NWCHEM_1JCH" dataType="xsd:string">165.0961</scalar>
        <scalar title="avgNWChem1JCH" dataType="xsd:string">165.0961</scalar>
      </atom>
      <atom id="a11" elementType="H" x3="0.0" y3="2.20913819" z3="-0.60307918" formalCharge="0">
        <scalar dataType="xsd:string">1</scalar>
        <scalar title="JCH" dataType="xsd:string">[a1; 9.0213 Hz, a2; 5.7365 Hz, a3; 10.6361 Hz, a4; 4.6228 Hz, a5; 171.9318 Hz]</scalar>
        <scalar title="valency" dataType="xsd:string">0.9783</scalar>
        <scalar title="numberOfValenceFreeElectrons" dataType="xsd:string">-0.0845</scalar>
        <scalar title="sumOFBondIndices" dataType="xsd:string">0.9783</scalar>
        <scalar title="mullikenCharge" dataType="xsd:string">0.8937999999999999</scalar>
        <scalar title="Exp1JCH" dataType="xsd:string">169.1</scalar>
        <scalar title="NWCHEM_1JCH" dataType="xsd:string">171.9318</scalar>
        <scalar title="avgNWChem1JCH" dataType="xsd:string">171.9318</scalar>
      </atom>
    </atomArray>
    <bondArray>
      <bond id="a1_a2" atomRefs2="a1 a2" order="S"/>
      <bond id="a1_a5" atomRefs2="a1 a5" order="S"/>
      <bond id="a1_a6" atomRefs2="a1 a6" order="S"/>
      <bond id="a1_a7" atomRefs2="a1 a7" order="S"/>
      <bond id="a2_a3" atomRefs2="a2 a3" order="D"/>
      <bond id="a2_a8" atomRefs2="a2 a8" order="S"/>
      <bond id="a3_a4" atomRefs2="a3 a4" order="S"/>
      <bond id="a3_a9" atomRefs2="a3 a9" order="S"/>
      <bond id="a4_a5" atomRefs2="a4 a5" order="D"/>
      <bond id="a4_a10" atomRefs2="a4 a10" order="S"/>
      <bond id="a5_a11" atomRefs2="a5 a11" order="S"/>
    </bondArray>
  </molecule>
  <molecule id="180_NWChem_1JCH_mulliken">
    <atomArray>
      <atom id="a1" elementType="C" x3="0.0" y3="0.0" z3="-2.26409522" formalCharge="0">
        <scalar title="valency" dataType="xsd:string">3.84341</scalar>
        <scalar title="numberOfValenceFreeElectrons" dataType="xsd:string">2.25146</scalar>
        <scalar title="sumOFBondIndices" dataType="xsd:string">3.84341</scalar>
        <scalar title="mullikenCharge" dataType="xsd:string">6.09487</scalar>
      </atom>
      <atom id="a2" elementType="C" x3="0.0" y3="-1.20453536" z3="-1.56514228" formalCharge="0">
        <scalar dataType="xsd:string">6</scalar>
        <scalar title="valency" dataType="xsd:string">3.87022</scalar>
        <scalar title="numberOfValenceFreeElectrons" dataType="xsd:string">2.23154</scalar>
        <scalar title="sumOFBondIndices" dataType="xsd:string">3.87022</scalar>
        <scalar title="mullikenCharge" dataType="xsd:string">6.1017600000000005</scalar>
      </atom>
      <atom id="a3" elementType="C" x3="0.0" y3="-1.21286524" z3="-0.17218887" formalCharge="0">
        <scalar dataType="xsd:string">6</scalar>
        <scalar title="valency" dataType="xsd:string">3.89976</scalar>
        <scalar title="numberOfValenceFreeElectrons" dataType="xsd:string">2.19968</scalar>
        <scalar title="sumOFBondIndices" dataType="xsd:string">3.89976</scalar>
        <scalar title="mullikenCharge" dataType="xsd:string">6.0994399999999995</scalar>
      </atom>
      <atom id="a4" elementType="C" x3="0.0" y3="0.0" z3="0.50712432" formalCharge="0">
        <scalar dataType="xsd:string">6</scalar>
        <scalar title="valency" dataType="xsd:string">3.80603</scalar>
        <scalar title="numberOfValenceFreeElectrons" dataType="xsd:string">2.21398</scalar>
        <scalar title="sumOFBondIndices" dataType="xsd:string">3.80603</scalar>
        <scalar title="mullikenCharge" dataType="xsd:string">6.020009999999999</scalar>
      </atom>
      <atom id="a5" elementType="C" x3="0.0" y3="1.21286524" z3="-0.17218887" formalCharge="0">
        <scalar dataType="xsd:string">6</scalar>
        <scalar title="valency" dataType="xsd:string">3.89976</scalar>
        <scalar title="numberOfValenceFreeElectrons" dataType="xsd:string">2.19968</scalar>
        <scalar title="sumOFBondIndices" dataType="xsd:string">3.89976</scalar>
        <scalar title="mullikenCharge" dataType="xsd:string">6.0994399999999995</scalar>
      </atom>
      <atom id="a6" elementType="C" x3="0.0" y3="1.20453536" z3="-1.56514228" formalCharge="0">
        <scalar dataType="xsd:string">6</scalar>
        <scalar title="valency" dataType="xsd:string">3.87022</scalar>
        <scalar title="numberOfValenceFreeElectrons" dataType="xsd:string">2.23154</scalar>
        <scalar title="sumOFBondIndices" dataType="xsd:string">3.87022</scalar>
        <scalar title="mullikenCharge" dataType="xsd:string">6.1017600000000005</scalar>
      </atom>
      <atom id="a7" elementType="Cl" x3="0.0" y3="0.0" z3="2.27286477" formalCharge="0">
        <scalar dataType="xsd:string">17</scalar>
        <scalar title="valency" dataType="xsd:string">1.10318</scalar>
        <scalar title="numberOfValenceFreeElectrons" dataType="xsd:string">15.94325</scalar>
        <scalar title="sumOFBondIndices" dataType="xsd:string">1.10318</scalar>
        <scalar title="mullikenCharge" dataType="xsd:string">17.04643</scalar>
      </atom>
      <atom id="a8" elementType="H" x3="0.0" y3="0.0" z3="-3.34707428" formalCharge="0">
        <scalar dataType="xsd:string">1</scalar>
        <scalar title="JCH" dataType="xsd:string">[a1; 161.0557 Hz, a2; 2.1997 Hz, a3; 8.0260 Hz, a4; -1.7896 Hz, a5; 8.0260 Hz, a6; 2.1997 Hz]</scalar>
        <scalar title="valency" dataType="xsd:string">0.97507</scalar>
        <scalar title="numberOfValenceFreeElectrons" dataType="xsd:string">-0.08276</scalar>
        <scalar title="sumOFBondIndices" dataType="xsd:string">0.97507</scalar>
        <scalar title="mullikenCharge" dataType="xsd:string">0.8923099999999999</scalar>
        <scalar title="Exp1JCH" dataType="xsd:string">161.4</scalar>
        <scalar title="NWCHEM_1JCH" dataType="xsd:string">161.0557</scalar>
        <scalar title="avgNWChem1JCH" dataType="xsd:string">161.0557</scalar>
      </atom>
      <atom id="a9" elementType="H" x3="0.0" y3="-2.14590092" z3="-2.10134791" formalCharge="0">
        <scalar dataType="xsd:string">1</scalar>
        <scalar title="JCH" dataType="xsd:string">[a1; 1.4465 Hz, a2; 160.8688 Hz, a3; 2.1884 Hz, a4; 11.3443 Hz, a5; -1.3526 Hz, a6; 8.5126 Hz]</scalar>
        <scalar title="valency" dataType="xsd:string">0.97359</scalar>
        <scalar title="numberOfValenceFreeElectrons" dataType="xsd:string">-0.08219</scalar>
        <scalar title="sumOFBondIndices" dataType="xsd:string">0.97359</scalar>
        <scalar title="mullikenCharge" dataType="xsd:string">0.8914</scalar>
        <scalar title="Exp1JCH" dataType="xsd:string">161.4</scalar>
        <scalar title="NWCHEM_1JCH" dataType="xsd:string">160.8688</scalar>
        <scalar title="avgNWChem1JCH" dataType="xsd:string">160.8688</scalar>
      </atom>
      <atom id="a10" elementType="H" x3="0.0" y3="-2.14393667" z3="0.37860451" formalCharge="0">
        <scalar dataType="xsd:string">1</scalar>
        <scalar title="JCH" dataType="xsd:string">[a1; 7.6044 Hz, a2; 0.8371 Hz, a3; 165.7770 Hz, a4; -3.6475 Hz, a5; 5.0455 Hz, a6; -0.8814 Hz]</scalar>
        <scalar title="valency" dataType="xsd:string">0.97673</scalar>
        <scalar title="numberOfValenceFreeElectrons" dataType="xsd:string">-0.09615</scalar>
        <scalar title="sumOFBondIndices" dataType="xsd:string">0.97673</scalar>
        <scalar title="mullikenCharge" dataType="xsd:string">0.88058</scalar>
        <scalar title="Exp1JCH" dataType="xsd:string">164.9</scalar>
        <scalar title="NWCHEM_1JCH" dataType="xsd:string">165.7770</scalar>
        <scalar title="avgNWChem1JCH" dataType="xsd:string">165.777</scalar>
      </atom>
      <atom id="a11" elementType="H" x3="0.0" y3="2.14393667" z3="0.37860451" formalCharge="0">
        <scalar dataType="xsd:string">1</scalar>
        <scalar title="JCH" dataType="xsd:string">[a1; 7.6044 Hz, a2; -0.8814 Hz, a3; 5.0455 Hz, a4; -3.6475 Hz, a5; 165.7770 Hz, a6; 0.8371 Hz]</scalar>
        <scalar title="valency" dataType="xsd:string">0.97673</scalar>
        <scalar title="numberOfValenceFreeElectrons" dataType="xsd:string">-0.09615</scalar>
        <scalar title="sumOFBondIndices" dataType="xsd:string">0.97673</scalar>
        <scalar title="mullikenCharge" dataType="xsd:string">0.88058</scalar>
        <scalar title="Exp1JCH" dataType="xsd:string">164.9</scalar>
        <scalar title="NWCHEM_1JCH" dataType="xsd:string">165.7770</scalar>
        <scalar title="avgNWChem1JCH" dataType="xsd:string">165.777</scalar>
      </atom>
      <atom id="a12" elementType="H" x3="0.0" y3="2.14590092" z3="-2.10134791" formalCharge="0">
        <scalar dataType="xsd:string">1</scalar>
        <scalar title="JCH" dataType="xsd:string">[a1; 1.4465 Hz, a2; 8.5126 Hz, a3; -1.3526 Hz, a4; 11.3443 Hz, a5; 2.1884 Hz, a6; 160.8688 Hz]</scalar>
        <scalar title="valency" dataType="xsd:string">0.97359</scalar>
        <scalar title="numberOfValenceFreeElectrons" dataType="xsd:string">-0.08219</scalar>
        <scalar title="sumOFBondIndices" dataType="xsd:string">0.97359</scalar>
        <scalar title="mullikenCharge" dataType="xsd:string">0.8914</scalar>
        <scalar title="Exp1JCH" dataType="xsd:string">161.4</scalar>
        <scalar title="NWCHEM_1JCH" dataType="xsd:string">160.8688</scalar>
        <scalar title="avgNWChem1JCH" dataType="xsd:string">160.8688</scalar>
      </atom>
    </atomArray>
    <bondArray>
      <bond id="a1_a2" atomRefs2="a1 a2" order="D"/>
      <bond id="a1_a6" atomRefs2="a1 a6" order="S"/>
      <bond id="a1_a8" atomRefs2="a1 a8" order="S"/>
      <bond id="a2_a3" atomRefs2="a2 a3" order="S"/>
      <bond id="a2_a9" atomRefs2="a2 a9" order="S"/>
      <bond id="a3_a4" atomRefs2="a3 a4" order="D"/>
      <bond id="a3_a10" atomRefs2="a3 a10" order="S"/>
      <bond id="a4_a5" atomRefs2="a4 a5" order="S"/>
      <bond id="a4_a7" atomRefs2="a4 a7" order="S"/>
      <bond id="a5_a6" atomRefs2="a5 a6" order="D"/>
      <bond id="a5_a11" atomRefs2="a5 a11" order="S"/>
      <bond id="a6_a12" atomRefs2="a6 a12" order="S"/>
    </bondArray>
  </molecule>
  <molecule id="181_NWChem_1JCH_mulliken">
    <atomArray>
      <atom id="a1" elementType="C" x3="0.0" y3="0.0" z3="-1.83370356" formalCharge="0">
        <scalar title="valency" dataType="xsd:string">3.86127</scalar>
        <scalar title="numberOfValenceFreeElectrons" dataType="xsd:string">2.24669</scalar>
        <scalar title="sumOFBondIndices" dataType="xsd:string">3.86127</scalar>
        <scalar title="mullikenCharge" dataType="xsd:string">6.10796</scalar>
      </atom>
      <atom id="a2" elementType="C" x3="0.0" y3="-1.20586194" z3="-1.13557979" formalCharge="0">
        <scalar dataType="xsd:string">6</scalar>
        <scalar title="valency" dataType="xsd:string">3.86573</scalar>
        <scalar title="numberOfValenceFreeElectrons" dataType="xsd:string">2.22852</scalar>
        <scalar title="sumOFBondIndices" dataType="xsd:string">3.86573</scalar>
        <scalar title="mullikenCharge" dataType="xsd:string">6.094250000000001</scalar>
      </atom>
      <atom id="a3" elementType="C" x3="0.0" y3="-1.21512284" z3="0.2577827" formalCharge="0">
        <scalar dataType="xsd:string">6</scalar>
        <scalar title="valency" dataType="xsd:string">3.88565</scalar>
        <scalar title="numberOfValenceFreeElectrons" dataType="xsd:string">2.27237</scalar>
        <scalar title="sumOFBondIndices" dataType="xsd:string">3.88565</scalar>
        <scalar title="mullikenCharge" dataType="xsd:string">6.1580200000000005</scalar>
      </atom>
      <atom id="a4" elementType="C" x3="0.0" y3="0.0" z3="0.922929" formalCharge="0">
        <scalar dataType="xsd:string">6</scalar>
        <scalar title="valency" dataType="xsd:string">3.8309</scalar>
        <scalar title="numberOfValenceFreeElectrons" dataType="xsd:string">1.86879</scalar>
        <scalar title="sumOFBondIndices" dataType="xsd:string">3.8309</scalar>
        <scalar title="mullikenCharge" dataType="xsd:string">5.69969</scalar>
      </atom>
      <atom id="a5" elementType="C" x3="0.0" y3="1.21512284" z3="0.2577827" formalCharge="0">
        <scalar dataType="xsd:string">6</scalar>
        <scalar title="valency" dataType="xsd:string">3.88565</scalar>
        <scalar title="numberOfValenceFreeElectrons" dataType="xsd:string">2.27237</scalar>
        <scalar title="sumOFBondIndices" dataType="xsd:string">3.88565</scalar>
        <scalar title="mullikenCharge" dataType="xsd:string">6.1580200000000005</scalar>
      </atom>
      <atom id="a6" elementType="C" x3="0.0" y3="1.20586194" z3="-1.13557979" formalCharge="0">
        <scalar dataType="xsd:string">6</scalar>
        <scalar title="valency" dataType="xsd:string">3.86573</scalar>
        <scalar title="numberOfValenceFreeElectrons" dataType="xsd:string">2.22852</scalar>
        <scalar title="sumOFBondIndices" dataType="xsd:string">3.86573</scalar>
        <scalar title="mullikenCharge" dataType="xsd:string">6.094250000000001</scalar>
      </atom>
      <atom id="a7" elementType="F" x3="0.0" y3="0.0" z3="2.28264903" formalCharge="0">
        <scalar dataType="xsd:string">9</scalar>
        <scalar title="valency" dataType="xsd:string">1.02762</scalar>
        <scalar title="numberOfValenceFreeElectrons" dataType="xsd:string">8.22292</scalar>
        <scalar title="sumOFBondIndices" dataType="xsd:string">1.02762</scalar>
        <scalar title="mullikenCharge" dataType="xsd:string">9.25054</scalar>
      </atom>
      <atom id="a8" elementType="H" x3="0.0" y3="0.0" z3="-2.91647458" formalCharge="0">
        <scalar dataType="xsd:string">1</scalar>
        <scalar title="JCH" dataType="xsd:string">[a1; 161.2565 Hz, a2; 2.3128 Hz, a3; 8.1978 Hz, a4; -1.7311 Hz, a5; 8.1978 Hz, a6; 2.3128 Hz]</scalar>
        <scalar title="valency" dataType="xsd:string">0.97471</scalar>
        <scalar title="numberOfValenceFreeElectrons" dataType="xsd:string">-0.08142</scalar>
        <scalar title="sumOFBondIndices" dataType="xsd:string">0.97471</scalar>
        <scalar title="mullikenCharge" dataType="xsd:string">0.8932899999999999</scalar>
        <scalar title="Exp1JCH" dataType="xsd:string">161.4</scalar>
        <scalar title="NWCHEM_1JCH" dataType="xsd:string">161.2565</scalar>
        <scalar title="avgNWChem1JCH" dataType="xsd:string">161.2565</scalar>
      </atom>
      <atom id="a9" elementType="H" x3="0.0" y3="-2.14581053" z3="-1.67388871" formalCharge="0">
        <scalar dataType="xsd:string">1</scalar>
        <scalar title="JCH" dataType="xsd:string">[a1; 1.3999 Hz, a2; 160.5484 Hz, a3; 1.7334 Hz, a4; 10.9550 Hz, a5; -1.4817 Hz, a6; 8.9608 Hz]</scalar>
        <scalar title="valency" dataType="xsd:string">0.9724</scalar>
        <scalar title="numberOfValenceFreeElectrons" dataType="xsd:string">-0.07916</scalar>
        <scalar title="sumOFBondIndices" dataType="xsd:string">0.9724</scalar>
        <scalar title="mullikenCharge" dataType="xsd:string">0.89324</scalar>
        <scalar title="Exp1JCH" dataType="xsd:string">161.1</scalar>
        <scalar title="NWCHEM_1JCH" dataType="xsd:string">160.5484</scalar>
        <scalar title="avgNWChem1JCH" dataType="xsd:string">160.5484</scalar>
      </atom>
      <atom id="a10" elementType="H" x3="0.0" y3="-2.13786002" z3="0.82308954" formalCharge="0">
        <scalar dataType="xsd:string">1</scalar>
        <scalar title="JCH" dataType="xsd:string">[a1; 7.6091 Hz, a2; 0.1673 Hz, a3; 163.2262 Hz, a4; -4.8924 Hz, a5; 4.0261 Hz, a6; -0.6773 Hz]</scalar>
        <scalar title="valency" dataType="xsd:string">0.97624</scalar>
        <scalar title="numberOfValenceFreeElectrons" dataType="xsd:string">-0.0975</scalar>
        <scalar title="sumOFBondIndices" dataType="xsd:string">0.97624</scalar>
        <scalar title="mullikenCharge" dataType="xsd:string">0.87874</scalar>
        <scalar title="Exp1JCH" dataType="xsd:string">162.6</scalar>
        <scalar title="NWCHEM_1JCH" dataType="xsd:string">163.2262</scalar>
        <scalar title="avgNWChem1JCH" dataType="xsd:string">163.2262</scalar>
      </atom>
      <atom id="a11" elementType="H" x3="0.0" y3="2.13786002" z3="0.82308954" formalCharge="0">
        <scalar dataType="xsd:string">1</scalar>
        <scalar title="JCH" dataType="xsd:string">[a1; 7.6091 Hz, a2; -0.6773 Hz, a3; 4.0261 Hz, a4; -4.8924 Hz, a5; 163.2262 Hz, a6; 0.1673 Hz]</scalar>
        <scalar title="valency" dataType="xsd:string">0.97624</scalar>
        <scalar title="numberOfValenceFreeElectrons" dataType="xsd:string">-0.0975</scalar>
        <scalar title="sumOFBondIndices" dataType="xsd:string">0.97624</scalar>
        <scalar title="mullikenCharge" dataType="xsd:string">0.87874</scalar>
        <scalar title="NWCHEM_1JCH" dataType="xsd:string">163.2262</scalar>
        <scalar title="avgNWChem1JCH" dataType="xsd:string">163.2262</scalar>
      </atom>
      <atom id="a12" elementType="H" x3="0.0" y3="2.14581053" z3="-1.67388871" formalCharge="0">
        <scalar dataType="xsd:string">1</scalar>
        <scalar title="JCH" dataType="xsd:string">[a1; 1.3999 Hz, a2; 8.9608 Hz, a3; -1.4817 Hz, a4; 10.9550 Hz, a5; 1.7334 Hz, a6; 160.5484 Hz]</scalar>
        <scalar title="valency" dataType="xsd:string">0.9724</scalar>
        <scalar title="numberOfValenceFreeElectrons" dataType="xsd:string">-0.07916</scalar>
        <scalar title="sumOFBondIndices" dataType="xsd:string">0.9724</scalar>
        <scalar title="mullikenCharge" dataType="xsd:string">0.89324</scalar>
        <scalar title="NWCHEM_1JCH" dataType="xsd:string">160.5484</scalar>
        <scalar title="avgNWChem1JCH" dataType="xsd:string">160.5484</scalar>
      </atom>
    </atomArray>
    <bondArray>
      <bond id="a1_a2" atomRefs2="a1 a2" order="D"/>
      <bond id="a1_a6" atomRefs2="a1 a6" order="S"/>
      <bond id="a1_a8" atomRefs2="a1 a8" order="S"/>
      <bond id="a2_a3" atomRefs2="a2 a3" order="S"/>
      <bond id="a2_a9" atomRefs2="a2 a9" order="S"/>
      <bond id="a3_a4" atomRefs2="a3 a4" order="D"/>
      <bond id="a3_a10" atomRefs2="a3 a10" order="S"/>
      <bond id="a4_a5" atomRefs2="a4 a5" order="S"/>
      <bond id="a4_a7" atomRefs2="a4 a7" order="S"/>
      <bond id="a5_a6" atomRefs2="a5 a6" order="D"/>
      <bond id="a5_a11" atomRefs2="a5 a11" order="S"/>
      <bond id="a6_a12" atomRefs2="a6 a12" order="S"/>
    </bondArray>
  </molecule>
  <molecule id="98_NWChem_1JCH_mulliken">
    <atomArray>
      <atom id="a1" elementType="C" x3="0.0" y3="0.0" z3="0.75410327" formalCharge="0">
        <scalar title="valency" dataType="xsd:string">3.69347</scalar>
        <scalar title="numberOfValenceFreeElectrons" dataType="xsd:string">2.13833</scalar>
        <scalar title="sumOFBondIndices" dataType="xsd:string">3.69347</scalar>
        <scalar title="mullikenCharge" dataType="xsd:string">5.831799999999999</scalar>
      </atom>
      <atom id="a2" elementType="C" x3="0.0" y3="-1.17763341" z3="-0.13095303" formalCharge="0">
        <scalar dataType="xsd:string">6</scalar>
        <scalar title="valency" dataType="xsd:string">3.86235</scalar>
        <scalar title="numberOfValenceFreeElectrons" dataType="xsd:string">2.29367</scalar>
        <scalar title="sumOFBondIndices" dataType="xsd:string">3.86235</scalar>
        <scalar title="mullikenCharge" dataType="xsd:string">6.15602</scalar>
      </atom>
      <atom id="a3" elementType="C" x3="0.0" y3="-0.73679284" z3="-1.40818405" formalCharge="0">
        <scalar dataType="xsd:string">6</scalar>
        <scalar title="valency" dataType="xsd:string">3.86927</scalar>
        <scalar title="numberOfValenceFreeElectrons" dataType="xsd:string">2.24523</scalar>
        <scalar title="sumOFBondIndices" dataType="xsd:string">3.86927</scalar>
        <scalar title="mullikenCharge" dataType="xsd:string">6.1145</scalar>
      </atom>
      <atom id="a4" elementType="C" x3="0.0" y3="0.73679284" z3="-1.40818405" formalCharge="0">
        <scalar dataType="xsd:string">6</scalar>
        <scalar title="valency" dataType="xsd:string">3.86927</scalar>
[truncated: 1,334,995 more chars]
