# Supplementary material for: The Potential Utility of Predicted One Bond Carbon-Proton Coupling Constants in the Structure Elucidation of Small Organic Molecules by NMR Spectroscopy
Source: PLoS One. 2014 Nov 3;9(11):e111576. doi: 10.1371/journal.pone.0111576 (PMC4218771; doi:10.1371/journal.pone.0111576)
Supplement: Information S2 — Example nwchem input file (Ethane). (NW) [file pone.0111576.s002.nw]

start Ethane_8

title "Ethane_Optimisation and J-calculation"

memory 10240 mb

charge 0

geometry units angstroms
   C        1.53620      0.00000     -0.00000
   C       -0.00630      0.00000     -0.00000
   H        1.90670     -0.51790     -0.89740
   H        1.90670     -0.51790      0.89740
   H        1.90670      1.03630      0.00000
   H       -0.37680      0.51840      0.89730
   H       -0.37690     -1.03600      0.00000
   H       -0.37680      0.51840     -0.89730
end

basis
  * library "TZVP (DFT Orbital)"
end

dft
  odft
  xc b3lyp
end

driver 
 maxiter 90
end

task dft optimize

property
    spinspin
end

task dft property
