# Supplementary material for: The Potential Utility of Predicted One Bond Carbon-Proton Coupling Constants in the Structure Elucidation of Small Organic Molecules by NMR Spectroscopy
Source: PLoS One. 2014 Nov 3;9(11):e111576. doi: 10.1371/journal.pone.0111576 (PMC4218771; doi:10.1371/journal.pone.0111576)
Supplement: Information S3 — R script for linear regression fitting and other statistics. (R) [file pone.0111576.s003.r]

# import libraries
library(StatDA)
library(chemometrics)
library(car)
library(MASS)
library(gvlma)


# Read the data from file in to a data frame
sp3 = read.csv("SP3_SLR.csv",header=TRUE)
summary(sp3)
head(sp3)
hist(sp3$Experimental_1JCH)

edaplot(sp3$Experimental_1JCH,H.freq=FALSE)
edaplot(sp3$Avg_NWChemPrediction,H.freq=FALSE)

# Simple linear model
lm.fit = lm(sp3$Experimental_1JCH ~ sp3$Avg_NWChemPrediction,sp3)
summary(lm.fit)
plot(lm.fit) #  Residuals vs fitted plots / Normal Q-Q plot / Residuals vs Leverage plot
plot(sp3$Avg_NWChemPrediction,sp3$Experimental_1JCH)
abline(lm.fit,col="red",lwd=2)
lm.resi<- resid(lm.fit)
lm.stdres<-rstandard(lm.fit)
plot(sp3$Experimental_1JCH,lm.resi)

# Outliers detection in the dataset and their removal
outlierTest(lm.fit)
qqPlot(lm.fit, main="QQ Plot") #qq plot for studentized resid
leveragePlots(lm.fit)
cutoff <- 4/((nrow(sp3$Mol_ID)-length(lm.fit$coefficients)-2))
plot(lm.fit, which=4, cook.levels=cutoff)

qqnorm(lm.resi)
qqline(lm.resi)
hist(lm.resi)

#Skewness test
skewness(lm.resi)

#Shapiro test
shapiro.test(lm.resi)

#Outliers - 1,2,137,138,139,140
sp3_new<-sp3[-c(1,2,137,138,139,140),]

lm1.fit = lm(sp3_new$Experimental_1JCH~ sp3_new$Avg_NWChemPrediction)
summary(lm1.fit)
plot(lm1.fit) #  Residuals vs fitted plots / Normal Q-Q plot / Residuals vs Leverage plot
plot(sp3_new$Avg_NWChemPrediction,sp3_new$Experimental_1JCH)
abline(lm1.fit,col="red",lwd=2)
lm1.resi<- resid(lm1.fit)
lm1.stdres<-rstandard(lm1.fit)
plot(sp3_new$Experimental_1JCH,lm1.stdres)


#normality test after removing outliers
skewness(lm1.resi)
qqnorm(lm1.resi)
qqline(lm1.resi)
hist(lm1.resi)
shapiro.test(lm1.resi)

# cross validation to find the best model
library(DAAG)
val.daag<-CVlm(df=sp3_new,m=5,form.lm=formula(Experimental_1JCH ~ Avg_NWChemPrediction))

library(boot)
model.boot <- glm(Experimental_1JCH  ~ Avg_NWChemPrediction,sp3_new,family = gaussian)

summary(model.boot)

# The 'cv.glm' function returns a 'delta' which shows (first) the raw cross-validation estimate
# of prediction error and (second) the adjusted cross-validation estimate. The adjustment is
# designed to compensate for the bias introduced by not using leave-one-out cross-validation.

# Ten fold cross validation.
val.10.fold <- cv.glm(data = sp3_new, glmfit = model.boot, K = 10)
warnings()
val.10.fold

# Leave one out cross validation (default).
val.loocv <- cv.glm(data = sp3_new, glmfit = model.boot, K = nrow(sp3_new))
val.loocv


k_cv<- vector()

for (j in 2:10){
  ka=0
  for (k in 1:100){
    ka = ka + cv.glm(data = sp3_new, glmfit = model.boot, K = j)$delta[1]
  }
k_cv[j]=ka/100
}

k_cv

# Read the data from file in to a data frame
sp3_sd = read.csv("sd.csv",header=TRUE)
summary(sp3_sd)


rmse <- function(error)
{
  sqrt(mean(error^2))
}

# Standard deviation
sd(sp3_sd$Error) 
sd(sp3_sd$Error_fit) 

#Root mean square deviation
rmse(sp3_sd$Error)
rmse(sp3_sd$Error_fit)
