# Supplementary material for: The Potential Utility of Predicted One Bond Carbon-Proton Coupling Constants in the Structure Elucidation of Small Organic Molecules by NMR Spectroscopy
Source: PLoS One. 2014 Nov 3;9(11):e111576. doi: 10.1371/journal.pone.0111576 (PMC4218771; doi:10.1371/journal.pone.0111576)
Supplement: Information S5 — Python script for JCH Data extraction from NWChem log files. (PY) [file pone.0111576.s005.py]

#          Title: NWChem 1JCH Extractor
#           info: Extracts the 1JCH from the NWChem Log files
#                 (Output from this script is then mapped to
#                  CDK IAtomContainer as a atomic properties[JCHMapper.java]) 
#         Author: venkata chandrasekhar nainala
#       Email ID: venkata@ebi.ac.uk / mailcs76@gmail.com
# Python Version: 2.7.5
#------------------------------------------------------------------------
#   USAGE: usage: NWChem1JCHExtractor.py [-h] infile outfile
#------------------------------------------------------------------------

import os
import sys
import subprocess
import argparse
import string
 
def main(arguments):
    parser = argparse.ArgumentParser(description=__doc__, formatter_class=argparse.RawDescriptionHelpFormatter)
    parser.add_argument('infile', help = "Input file", type = argparse.FileType('r'))
    parser.add_argument('outfile', help = "Output file", default=sys.stdout, type = argparse.FileType('w'))
    args = parser.parse_args(arguments)

    print "Opening NWChem Log File:\n" + str(args.infile) + '\n'
    print "Extracting 1JCH \n"
    lines = string.split(args.infile.read(),'\n')
    content=""
    content += lines[0]+'\n'
    for a in range (0,len(lines)):
        if ('Summary of "ao basis" ->' in lines[a]):
            content += lines[a] + "\n"
            for c in range (a+1,len(lines)):
                if (len(lines[c].lstrip().rstrip()) > 0):
                    content += lines [c] +"\n"
                else:
                    content += lines [c] + "\n"
                    a=c
                    break
        if ("Indirect Spin-Spin Tensors (in Hz)" in lines[a]):
            data = ""
            num=[0,0]
            for b in range (a,len(lines)):
                if ("Isotropic Spin-Spin Coupling =" in lines[b]):
                    jch = " Isotropic J Value: "+string.split(lines[b],"=")[1].lstrip().rstrip()
                    content += data + jch +'\n'               
                elif ("Atom " in lines[b]):
                    data = ""
                    atoms = string.split(lines[b],"and")
                    num =[0,0]
                    for indAtom in range (0,len(atoms)) :
                        fields = string.split(atoms[indAtom],":")
                        if ("Atom          S        P        D" not in fields[0]):
                            num[indAtom] =int(string.split(fields[0],"Atom")[1].lstrip().rstrip())
                            data = data + "Atom "+str(indAtom+1)+" :" + string.split(fields[0],"Atom")[1].lstrip().rstrip()
                            data = data + " (" + fields[1].lstrip().rstrip()+")   "
                        elif ("NWChem Input Module" in lines[b]):
                            a=b
                            break
            content += "=========================================================" +'\n'
    print "Writing extracted data to Output file:\n" + str(args.outfile) + '\n'
    args.outfile.write(content)
                    
if __name__ == '__main__':
    sys.exit(main(sys.argv[1:]))
