# Supplementary material for: The Potential Utility of Predicted One Bond Carbon-Proton Coupling Constants in the Structure Elucidation of Small Organic Molecules by NMR Spectroscopy
Source: PLoS One. 2014 Nov 3;9(11):e111576. doi: 10.1371/journal.pone.0111576 (PMC4218771; doi:10.1371/journal.pone.0111576)
Supplement: Information S6 — Python script for co-ordinate extraction from NWChem log files. (PY) [file pone.0111576.s006.py]

#          Title: NWChem Coordinates Extractor
#           info: Extracts the Geometry Optimized Coordinates and saves it
#                 as CML to the Output file (Uses Peter Murray's - JUMBO
#                 CONVERTOR jar to convert Log to XML, then script extracts
#                 the required coordinate data and then saves it as CML) 
#         Author: venkata chandrasekhar nainala
#       Email ID: venkata@ebi.ac.uk / mailcs76@gmail.com
# Python Version: 2.7.5
#------------------------------------------------------------------------
#   USAGE: usage: NWChemCoordinatesExtractor.py [-h] jarfile infile outfile
#------------------------------------------------------------------------
import os
import sys
import subprocess
import argparse
import string
 
def main(arguments):
    parser = argparse.ArgumentParser(description=__doc__, formatter_class=argparse.RawDescriptionHelpFormatter)
    parser.add_argument('jarfile', help = "JAR file", type = argparse.FileType('r')) 
    parser.add_argument('infile', help = "Input file", type = argparse.FileType('r'))
    parser.add_argument('outfile', help = "Output file", default=sys.stdout, type = argparse.FileType('w+'))
    args = parser.parse_args(arguments)

    print "JAR file Specified:\n" + str(args.jarfile) + '\n'
    print "Opening NWChem Log File:" + str(args.infile) + '\n'
    print "Converting Log Data to XML . . . .\n"
    cmd="java -jar "+args.jarfile.name+" "+args.infile.name+" temp.cml"
    process = subprocess.Popen(cmd, shell=True, stdout=subprocess.PIPE, stderr=subprocess.PIPE)
    out, err = process.communicate()
    if(process.returncode==0):
        print out
    else:
        print err 
    lines = string.split(file("temp.cml").read(),'\n')
    print len(lines)
    for a in range (0,len(lines)):
        if ('---------------------- Optimization converged ----------------------' in lines[a]):
            start = a
            break
    coordData='<cml>'
    for b in range (start,len(lines)):
        if ('<molecule id="' in lines[b]):
            for c in range (b,len(lines)):
                if ('</molecule>' in lines[c]):
                    coordData = coordData + lines[c]+"</cml>"
                    break
                coordData = coordData + lines[c]
    os.remove('temp.cml')
    args.outfile.write(coordData.replace("> ",">\n"))

            
if __name__ == '__main__':
    sys.exit(main(sys.argv[1:]))
